# Supplementary material for: Keeping up with the pathogens: improved antimicrobial resistance detection and prediction from Pseudomonas aeruginosa genomes
Source: Genome Med. 2024 Jun 7;16:78. doi: 10.1186/s13073-024-01346-z (PMC11157771; doi:10.1186/s13073-024-01346-z)
Supplement: Supplementary file 1 — Additional file 1: Pseudomonas aeruginosa ARDaP-compatible antimicrobial resistance variant database. [file 13073_2024_1346_MOESM1_ESM.xlsx]

## Sheet: Dataset 1_Madden et al., 2024
Madden et al., 2024. Keeping up with the pathogens: Improved antimicrobial resistance detection and prediction from Pseudomonas aeruginosa genomes
Dataset 1. Pseudomonas aeruginosa ARDaP-compatible antimicrobial resistance variant database developed in this study.
See individual tabs for further information.

## Sheet: 1. Antibiotics
Antibiotic	Abbreviation	Drug class	Drug family
Amikacin	AMK	Second-line	Aminoglycoside
Colistin	CST	First-line	Polymyxin
Tobramycin	TOB	First-line	Aminoglycoside
Ciprofloxacin	CIP	First-line	Fluoroquinolone
Meropenem	MEM	First-line	Carbapenem
Imipenem	IPM	Second-line	Carbapenem
Piperacillin/tazobactam	TZP	First-line	Penicillin+inhibitor
Ceftazidime	CAZ	First-line	Cephalosporin
Cefepime	FEP	Second-line	Cephalosporin
Piperacillin	PIP	First-line	Penicillin

## Sheet: 2. AMR-conferring SNPs & indels
Gene_name	Locus_tag	Variant_annotation	Alternate_variant_annotation	Antibiotic_affected	Potential_antibiotic_affected	Threshold	Comments	Reference(s)
amgS	PA5199	Arg182Cys	R182C	CIPi, TOBr, AMKr		50100100	Gain-of-function mutation that leads to mexXY-oprM hyperproduction	25450797, 23459488
amgS	PA5199	Pro381Ser	NA	IPMr	NA	100	Gain-of-function mutation that leads to mexXY-oprM hyperproduction	31570397
amgS	PA5199	Pro435Ala		CSTr		100	<PUTATIVE VARIANT> Derived from comparative genomic analysis	Madden et al., 2024
amgS	PA5199	Trp120Gly		CSTr		100	<PUTATIVE VARIANT> Derived from comparative genomic analysis	Madden et al., 2024
amgS	PA5199	Val121Gly	V121G	TOBr, AMKr, IPMr		100100100	Gain-of-function mutation that leads to mexXY-oprM hyperproduction	25450797, 23459488, 31570397
ampC	PA4110	Ala55Thr		None		0	Natural variation, does not confer AMR	26248364; Madden et al., 2024
ampC	PA4110	Ala97Val	A97V	None	CROr, CZTi, CTXr	0	Natural variation, does not confer AMR	20194693; 17359326; Madden et al., 2024
ampC	PA4110	Arg126His	R100H	CAZr, FEPr, PIPr, TZPr	CROr, CZTi, CTXr	100100100100	Mutation changes substrate specificity of ampC, leading to AMR towards certain B-lactams	26248364
ampC	PA4110	Arg79Gln	236G>A	None		0	Natural variation, does not confer AMR	17359326, 26248364; Madden et al., 2024
ampC	PA4110	Asn373Ile	N347I	CAZr, FEPr, PIPr, TZPr	CTXr, CZTi, CROr	100100100100	Mutation changes substrate specificity of ampC, leading to AMR towards certain B-lactams	26248364
ampC	PA4110	Asp272Asn		MEMr		100	<PUTATIVE VARIANT> Derived from comparative genomic analysis	Madden et al., 2024
ampC	PA4110	Gln155Arg		None		0	Natural variation, does not confer AMR	26248364; Madden et al., 2024
ampC	PA4110	Glu247Gly	E221G	CAZr, TZPr	CTXr, CZTi, CROr, ATMr	100100	Mutation changes substrate specificity of ampC, leading to AMR towards certain B-lactams	26248364
ampC	PA4110	Glu247Lys	E221K	CAZr, FEPr, PIPr, TZPr	CTXr, CZTi, CROr, ATMr	100100100100	Mutation changes substrate specificity of ampC, leading to AMR towards certain B-lactams	26248364; 32660987
ampC	PA4110	Gly183Asp		CAZr, FEPr, PIPr, TZPr	CTXr, CZTi, CROr	100100100100	Mutation changes substrate specificity of ampC, leading to AMR towards certain B-lactams	32660987
ampC	PA4110	Gly186Ser		None		0	Natural variation, does not confer AMR	17359326; Madden et al., 2024
ampC	PA4110	Gly242Arg	G216R	CAZr, FEPr, PIPr, TZPr	CTXr, CZTi, CROr, ATMr	100100100100	Mutation changes substrate specificity of ampC, leading to AMR towards certain B-lactams	26248364
ampC	PA4110	Gly27Asp	G27D	None	CROr, CZTi, CTXr	0	Natural variation, does not confer AMR	17359326; Madden et al., 2024
ampC	PA4110	Gly27Val		None		0	Natural variation, does not confer AMR	26248364; Madden et al., 2024
ampC	PA4110	Gly391Ala		None		0	Natural variation, does not confer AMR	26248364; Madden et al., 2024
ampC	PA4110	Leu176Arg	527T>G	None		0	Natural variation, does not confer AMR	26248364; Madden et al., 2024
ampC	PA4110	Leu320_Gln321del	delL294-Q295	CAZr, FEPr, PIPr, TZPr	CTXr, CZTi, CROr	100100100100	Mutation changes substrate specificity of ampC, leading to AMR towards certain B-lactams	26248364
ampC	PA4110	Leu320Pro	L294P	CAZr, FEPr, PIPr, TZPr	CTXr, CZTi, CROr	100100100100	Mutation changes substrate specificity of ampC, leading to AMR towards certain B-lactams	26248364
ampC	PA4110	Leu320Pro	L294P	MEMr		100	<PUTATIVE VARIANT> Derived from comparative genomic analysis; previous work has demonstrated a role in cephalosporin resistance	26248364; Madden et al., 2024
ampC	PA4110	Lys108Glu		None		0	Natural variation, does not confer AMR	26248364; Madden et al., 2024
ampC	PA4110	Lys134Glu	K108E	CAZr, FEPr, PIPr, TZPr	CROr, CZTi, CTXr	100100100100	Mutation changes substrate specificity of ampC, leading to AMR towards certain B-lactams	19258272
ampC	PA4110	Met201Leu	M175L	None		0	Natural variation, does not confer AMR	26248364; Madden et al., 2024
ampC	PA4110	Phe147Leu	F121L	CAZr, FEPr, PIPr, TZPr	CROr, CZTi, CTXr	100100100100	Mutation changes substrate specificity of ampC, leading to AMR towards certain B-lactams	26248364
ampC	PA4110	Pro180Leu	P154L	CAZr, FEPr,PIPr, TZPr	CROr, CZTi, CTXr	100100100100	Mutation changes substrate specificity of ampC, leading to AMR towards certain B-lactams	26248364
ampC	PA4110	Thr105Ala	T105A	None		0	Natural variation, does not confer AMR	17359326, 26248364
ampC	PA4110	Thr21Ala		None		0	Natural variation, does not confer AMR	17359326; Madden et al., 2024
ampC	PA4110	Thr316_Ala319del	delT290-A293	CAZr, FEPr, PIPr, TZPr	CTXr, CZTi, CROr, ATMr	100100100100	Mutation changes substrate specificity of ampC, leading to AMR towards certain B-lactams	26248364
ampC	PA4110	Thr316_Met318del	delT290-M292	CAZr, FEPr, PIPr, TZPr	CROr, CZTi, CTXr	100100100100	<PUTATIVE VARIANT> High consequence frameshift mutation in B-lactamase precursor ampC, leading to AMR towards certain B-lactams	26248364
ampC	PA4110	Thr316_Met318del	delT290-M292	CAZr, FEPr, PIPr, TZPr	CTXr, CZTi, ATMr	100100100100	Mutation changes substrate specificity of ampC, leading to AMR towards certain B-lactams	26248364
ampC	PA4110	Thr316_Pro317del	delT290-P291	CAZr, FEPr, PIPr, TZPr	CTXr, CZTi, CROr	100100100100	Mutation changes substrate specificity of ampC, leading to AMR towards certain B-lactams	26248364
ampC	PA4110	Thr96Ile		CAZr, FEPr, PIPr, TZPr	CTXr, CZTi, CROr	100100100100	Mutation changes substrate specificity of ampC, leading to AMR towards certain B-lactams	32660987
ampC	PA4110	Tyr249His	Y223H	CAZr, FEPr, PIPr, TZPr	CTXr, CZTi, CROr, ATMr	100100100100	Mutation changes substrate specificity of ampC, leading to AMR towards certain B-lactams	26248364
ampC	PA4110	Val205Leu	V205L	None	CTXr, CZTi, CROr	0	Natural variation, does not confer AMR	26248364; Madden et al., 2024
ampC	PA4110	Val239Ala	V213A	CAZr, FEPr	CTXr, CZTi, CROr	100100	Mutation changes substrate specificity of ampC, leading to AMR towards certain B-lactams	26248364
ampC	PA4110	Val239Gly	V213G	CAZr, FEPr, PIPr, TZPr	CTXr, CZTi, CROr	100100100100	Mutation changes substrate specificity of ampC, leading to AMR towards certain B-lactams	32660987
ampC	PA4110	Val356Ile		None		0	Natural variation, does not confer AMR	26248364; Madden et al., 2024
ampD	PA4522	Ala136Val		None	CTXr	0	Natural variation, does not confer AMR	10681322; Madden et al., 2024
ampD	PA4522	Ala161fs		CAZi, MEMi, IPMi, TZPi, PIPi, FEPi	CTXi, ATMi	50,50,50,50,50,50	<PUTATIVE VARIANT> <PRECURSOR MUTATION> ampD is a B-lactamase expression regulator. Inconsistency in the literature re. role of ampD for upregulating ampC in P. aeruginosa and conferring AMR to B-lactam antibiotics. May operate as a precursor variant to clinically relevant ampC regulation	16251318
ampD	PA4522	Ala99fs		CAZi, MEMi, IPMi, TZPi, PIPi, FEPi	CTXi, ATMi	50,50,50,50,50,50	<PUTATIVE VARIANT> <PRECURSOR MUTATION> ampD is a B-lactamase expression regulator. Inconsistency in the literature re. role of ampD for upregulating ampC in P. aeruginosa and conferring AMR to B-lactam antibiotics. May operate as a precursor variant to clinically relevant ampC regulation	16251318
ampD	PA4522	Asp183Tyr		None		0	Natural variation, does not confer AMR	32129854; Madden et al., 2024
ampD	PA4522	Asp28fs		CAZi, IPMi, TZPi, PIPi, FEPi	CTXi, ATMi	50,50,50,50,50	<PUTATIVE VARIANT> <PRECURSOR MUTATION> ampD is a B-lactamase expression regulator. Inconsistency in the literature re. role of ampD for upregulating ampC in P. aeruginosa and conferring AMR to B-lactam antibiotics. May operate as a precursor variant to clinically relevant ampC regulation	31570397
ampD	PA4522	Asp28Gly		None		0	Natural variation, does not confer AMR	31355848; Madden et al., 2024
ampD	PA4522	Cys110Gly		FEPr	CTXi, ATMi	100	<PUTATIVE VARIANT> Derived from comparative genomic analysis	Madden et al., 2024
ampD	PA4522	Gln131fs		CAZi, MEMr, IPMr, TZPi, PIPi, FEPi	CTXi, ATMi	50,100,100,50,50,50	<PUTATIVE VARIANT> <PRECURSOR MUTATION> ampD is a B-lactamase expression regulator. Inconsistency in the literature re. role of ampD for upregulating ampC in P. aeruginosa and conferring AMR to B-lactam antibiotics. May operate as a precursor variant to clinically relevant ampC regulation	31570397
ampD	PA4522	Gln155*		CAZi, MEMi, IPMi, TZPi, PIPi, FEPi	CTXi, ATMi	50,50,50,50,50,50	<PUTATIVE VARIANT> <PRECURSOR MUTATION> ampD is a B-lactamase expression regulator. Inconsistency in the literature re. role of ampD for upregulating ampC in P. aeruginosa and conferring AMR to B-lactam antibiotics. May operate as a precursor variant to clinically relevant ampC regulation	16251318; 27572404
ampD	PA4522	Gln44*		CAZi, MEMi, IPMi, TZPi, PIPi, FEPi	CTXi, ATMi	50,50,50,50,50,50	<PUTATIVE VARIANT> <PRECURSOR MUTATION> high consequence stop gained in ampD, an ampC B-lactamase expression regulator. May operate as a precursor variant to clinically relevant ampC regulation.	27572404
ampD	PA4522	Gln88Leu	NA	CAZr	NA	100	<PUTATIVE VARIANT> Derived from comparative genomic analysis	Madden et al., 2024
ampD	PA4522	Glu148Ala		None		0	Natural variation, does not confer AMR	32129854; Madden et al., 2024
ampD	PA4522	Glu67*		CAZi, MEMi, IPMi, TZPi, PIPi, FEPi	CTXi, ATMi	50,50,50,50,50,50	<PUTATIVE VARIANT> Derived from comparative genomic analysis	Madden et al., 2024
ampD	PA4522	Gly100Glu		MEMr		100	<PUTATIVE VARIANT> Derived from comparative genomic analysis	Madden et al., 2024
ampD	PA4522	Gly116Val	NA	CAZr, MEMr	NA	100100	<PUTATIVE VARIANT> Derived from comparative genomic analysis	Madden et al., 2024
ampD	PA4522	Gly121Glu		MEMr, CAZi		100, 50	<PUTATIVE VARIANT> Derived from comparative genomic analysis	Madden et al., 2024
ampD	PA4522	Gly169Cys	NA	FEPr	NA	100	<PUTATIVE VARIANT> Derived from comparative genomic analysis	Madden et al., 2024
ampD	PA4522	Gly46Ser		None		0	Natural variation, does not confer AMR	Madden et al., 2024
ampD	PA4522	His157Tyr	NA	CAZr	NA	100	<PUTATIVE VARIANT> Derived from comparative genomic analysis	Madden et al., 2024
ampD	PA4522	His77Try	H77Y	CAZi, MEMi, IPMi, TZPi, PIPi, FEPi	CTXi, ATMi	50,50,50,50,50,50	<PUTATIVE VARIANT> <PRECURSOR MUTATION> Mutation in ampD, an ampC B-lactamase expression regulator. May operate as a precursor variant to clinically relevant ampC regulation.	27736752
ampD	PA4522	His98Arg		None		0	Natural variation, does not confer AMR	Madden et al., 2024
ampD	PA4522	Ile117Thr		CAZr		100	<PUTATIVE VARIANT> Derived from comparative genomic analysis	Madden et al., 2024
ampD	PA4522	Ile69Thr		MEMr		100	<PUTATIVE VARIANT> Derived from comparative genomic analysis	Madden et al., 2024
ampD	PA4522	Pro41Leu		PIPr, FEPr		100100	<PUTATIVE VARIANT> Derived from comparative genomic analysis	Madden et al., 2024
ampD	PA4522	Pro42fs		CAZi, PIPi, FEPi	CTXi, ATMi	50,50,50	<PUTATIVE VARIANT> <PRECURSOR MUTATION> high consequence frameshift variant in ampD, an ampC B-lactamase expression regulator. May operate as a precursor variant to clinically relevant ampC regulation.	36662533
ampD	PA4522	Ser175Leu		None	CTXr	0	Natural variation, does not confer AMR	10681322; Madden et al., 2024
ampD	PA4522	Ser18fs	n.C53fs	CAZi, MEMi, IPMi, TZPi, PIPi, FEPi	CTXi, ATMi	50,50,50,50,50,50	<PUTATIVE VARIANT> <PRECURSOR MUTATION> ampD is a B-lactamase expression regulator. Inconsistency in the literature re. role of ampD for upregulating ampC in P. aeruginosa and conferring AMR to B-lactam antibiotics. May operate as a precursor variant to clinically relevant ampC regulation	16251318
ampD	PA4522	Thr139Met	T139M	IPMi, TZPi, PIPi	CTXi, ATMi	50,50,50	<PUTATIVE VARIANT> <PRECURSOR MUTATION> Mutation in ampD, an ampC B-lactamase expression regulator. May operate as a precursor variant to clinically relevant ampC regulation.	27736752; 32814972
ampD	PA4522	Thr150fs		CAZi, MEMi, IPMi, TZPi, PIPi, FEPi	CTXi, ATMi	50,50,50,50,50,50	<PUTATIVE VARIANT> <PRECURSOR MUTATION> ampD is a B-lactamase expression regulator. Inconsistency in the literature re. role of ampD for upregulating ampC in P. aeruginosa and conferring AMR to B-lactam antibiotics. May operate as a precursor variant to clinically relevant ampC regulation	16251318
ampD	PA4522	Val10Gly		CAZr, FEPi, PIPi		100,50, 50	<PUTATIVE VARIANT> Derived from comparative genomic analysis	Madden et al., 2024
ampDh2	PA5485	-12_-11delTT		None		0	Natural variation, does not confer AMR	Madden et al., 2024
ampE	PA4521	Arg24Cys		CAZr, FEPr, TZPr, PIPr		100100100100	<PUTATIVE VARIANT> mutation in ampE, which has inconconsitently been suggested to have a role in upregulating ampC expression, specific pathway/role is not yet established	28273168
ampE	PA4521	Ser69Pro		None		0	Natural variation, does not confer AMR	32129854; Madden et al., 2024
ampR	PA4109	-71C>A		CAZr, FEPr, PIPr, TZPi		100,100,100,50	<PUTATIVE> ampC-ampR intergenic variant within the -10 promoter region of ampC, which could affect production of AmpC and anti-pseudomonal penicillin and cephalosporin resistance	30640960
ampR	PA4109	Ala293fs		None		0	Natural variation, does not confer AMR	Madden et al., 2024
ampR	PA4109	Ala51Thr		None		0	Natural variation, does not confer AMR	25066236; Madden et al., 2024
ampR	PA4109	Arg244Trp		None		0	Natural variation, does not confer AMR	16641429; Madden et al., 2024
ampR	PA4109	Arg294fs		None		0	Natural variation, does not confer AMR	Madden et al., 2024
ampR	PA4109	Arg296fs		None		0	Natural variation, does not confer AMR	Madden et al., 2024
ampR	PA4109	Arg86Cys		CAZr, FEPr, TZPi, PIPi	FEPr, CROr, CTXr	100,100,50,50	Missense mutation in the ampC transcriptinal regulator AmpR.	31355848
ampR	PA4109	Asp135Asn		CAZr, FEPr, TZPi, PIPi	FEPr, CROr, CTXr, CZTr	100,100,50,50	Missense mutation in the ampC transcriptinal regulator AmpR.	25182487;33199392;26729493
ampR	PA4109	Asp135Gly	NA	CAZr, TZPr, PIPr	CZTr	100100100	Missense mutation in the ampC transcriptinal regulator AmpR.	25182487;33199392
ampR	PA4109	Glu114Ala		None		0	Natural variation, does not confer AMR	25066236; Madden et al., 2024
ampR	PA4109	Glu292fs		None		0	Natural variation, does not confer AMR	Madden et al., 2024
ampR	PA4109	Glu88Lys		FEPr, TZPr, PIPr	CTXr	100100100	<PUTATIVE VARIANT> Mutation in the ampC transcriptinal regulator AmpR.	31355848
ampR	PA4109	Gly154Arg	G154R	CAZi, FEPr, TZPi, PIPi, MEMi	CZAr, CTXr	50,100, 50, 50,50	Mutation in the ampC transcriptinal regulator AmpR.	27736752
ampR	PA4109	Gly273Glu		None		0	Natural variation, does not confer AMR	16641429; Madden et al., 2024
ampR	PA4109	Gly283Glu		None		0	Natural variation, does not confer AMR	16641429; 25066236; Madden et al., 2024
ampR	PA4109	Met288Arg		None		0	Natural variation, does not confer AMR	16641429; 25066236; Madden et al., 2024
ampR	PA4109	Ter297Tyrext*?		PIPr		100	<PUTATIVE VARIANT> Derived from comparative genomic analysis	Madden et al., 2024
ampR	PA4109	Thr139Met	T139M	CAZi, FEPr, TZPi, PIPi	CZAr, CTXr	50,100, 50, 50	Mutation in the ampC transcriptinal regulator AmpR.	27736752
argS	PA5051	Asp184Gly	NA	TOBr	NA	100	<PUTATIVE VARIANT> Derived from comparative genomic analysis	Madden et al., 2024
aroB	PA5038	Ala200Glu		None	ATMr	0	Natural variation, does not confer AMR	27736752; Madden et al., 2024
aroB	PA5038	Thr211fs		None		0	Natural variation, does not confer AMR	Madden et al., 2024
aroB	PA5038	Val85Ala		None	ATMr	0	Natural variation, does not confer AMR	27736752; Madden et al., 2024
cheY	PA1456	Val81Ala		CSTr		100	<PUTATIVE VARIANT> Derived from comparative genomic analysis	Madden et al., 2024
cmrA	PA2047	Ala68Val		MEMr, CIPr		100100	Gain-of-function mutation leads to hyperexpression of MexEF-OprN	28507116
cmrA	PA2047	Asn214Lys		MEMr, CIPr		100100	Gain-of-function mutation leads to hyperexpression of MexEF-OprN	28507116
cmrA	PA2047	His204Leu		MEMr, CIPr		100100	Gain-of-function mutation leads to hyperexpression of MexEF-OprN	28507116
cmrA	PA2047	Leu89Gln		MEMr, CIPr		100100	Gain-of-function mutation leads to hyperexpression of MexEF-OprN	28507116
colR	PA4381	Asp32Asn		CSTr, PMBr		100100	<PRECURSOR MUTATION> Modification of colR suppressed 4-amino-L-arabinose addition to lipid A, leading to polymyxin resistance	23459479
colR	PA4381	Asp69Arg	D69Y	CSTr, PMBr		100100	<PRECURSOR MUTATION> Modification of colR suppressed 4-amino-L-arabinose addition to lipid A, leading to polymyxin resistance	27736752
colS	PA4380	Ala106Val		CSTr, PMBr		100100	Missense mutation in the ColS extracytosolic loop, for conferring polymyxin resistance	23459479
cprS	PA3078	Arg241Cys		CSTr, PMBr		100100	Mutation in CprRS, as part of the two-component systems regulating polymyxin resistance in P. aeruginosa,	23459479
cprS	PA3078	Ile348Met	I348M	CSTr, PMBr		100100	Mutation in CprRS, as part of the two-component systems regulating polymyxin resistance in P. aeruginosa,	27736752
cueR	PA4778	Gly57Ala		None		0	Natural variation, does not confer AMR	Madden et al., 2024
czcA	PA2520	Gly1051Asp		CSTr		100	<PUTATIVE VARIANT> Derived from comparative genomic analysis	Madden et al., 2024
czcS	PA2524	Val194Leu	NA	MEMr, IPMr	NA	100100	<PUTATIVE VARIANT> Mutation putatively leads to oprD downregulation	14679195
fleQ	PA1097	Thr241Pro		TOBr		100	<PUTATIVE VARIANT> Mutation in FleQ, which is a major flagellar regulator that plays a role in biofilm formation. Limited evidence for conferring TOB AMR	30405685; 31228244
ftsI	PA4418	Ala419Gly	NA	CAZr, FEPr, PIPr, MEMi	NA	100,100,100, 50	<PUTATIVE VARIANT> mutation in ftsl (penicillin-binding protein 3 [PBP3]) associated with B-lactam resistance (may occur in absence of ampC hyper-production). Mutations in PBP3 are most commonly recovered from patients with CF who have undergone treatment with B-lactam antibioitcs	30664925
ftsI	PA4418	Ala454Val	NA	CAZr, FEPr, PIPr	NA	100100100	<PUTATIVE VARIANT> mutation in ftsl (penicillin-binding protein 3 [PBP3]) associated with B-lactam resistance (may occur in absence of ampC hyper-production). Mutations in PBP3 are most commonly recovered from patients with CF who have undergone treatment with B-lactam antibioitcs	30664925
ftsI	PA4418	Arg504Cys	R504C	MEMr, IPMr, CAZr, FEPr, TZPr, PIPr	ATMr	1.001e+17	Mutation in ftsl (penicillin-binding protein 3 [PBP3]) associated with B-lactam resistance (may occur in absence of ampC hyper-production). Mutations in PBP3 are most commonly recovered from patients with CF who have undergone treatment with B-lactam antibiotics	28717172, 27736752, 30664925
ftsI	PA4418	Arg504His		MEMr, IPMr, CAZr, FEPr, TZPr, PIPr	ATMr	1.001e+17	Mutation in ftsl (penicillin-binding protein 3 [PBP3]) associated with B-lactam resistance (may occur in absence of ampC hyper-production). Mutations in PBP3 are most commonly recovered from patients with CF who have undergone treatment with B-lactam antibiotics	30664925
ftsI	PA4418	Arg504Leu	R504L	MEMr, IPMr, CAZr, FEPr, TZPr, PIPr	ATMr	1.001e+17	Mutation in ftsl (penicillin-binding protein 3 [PBP3]) associated with B-lactam resistance (may occur in absence of ampC hyper-production). Mutations in PBP3 are most commonly recovered from patients with CF who have undergone treatment with B-lactam antibiotics	32071060
ftsI	PA4418	Asn427Lys	NA	CAZr, FEPr, PIPr, MEMi	NA	100,100,100, 50	<PUTATIVE VARIANT> mutation in ftsl (penicillin-binding protein 3 [PBP3]) associated with B-lactam resistance (may occur in absence of ampC hyper-production). Mutations in PBP3 are most commonly recovered from patients with CF who have undergone treatment with B-lactam antibioitcs	30664925
ftsI	PA4418	Asn427Ser	N427S	MEMr, IPMr, CAZr, FEPr, TZPr, PIPr	ATMr	1.001e+17	Mutation in ftsl (penicillin-binding protein 3 [PBP3]) associated with B-lactam resistance (may occur in absence of ampC hyper-production). Mutations in PBP3 are most commonly recovered from patients with CF who have undergone treatment with B-lactam antibiotics	32071060, 30664925
ftsI	PA4418	Asp40Val	D40V	MEMr, IPMr, CAZr, FEPr, TZPr, PIPr	ATMr	100,100,100,100,100, 100	Mutation in ftsl (penicillin-binding protein 3 [PBP3]) associated with B-lactam resistance (may occur in absence of ampC hyper-production). Mutations in PBP3 are most commonly recovered from patients with CF who have undergone treatment with B-lactam antibiotics	27736752
ftsI	PA4418	Gln372Pro	Q372P	MEMr, IPMr, CAZr, FEPr, TZPr, PIPr	ATMr	1.001e+17	Mutation in ftsl (penicillin-binding protein 3 [PBP3]) associated with B-lactam resistance (may occur in absence of ampC hyper-production). Mutations in PBP3 are most commonly recovered from patients with CF who have undergone treatment with B-lactam antibiotics	28717172
ftsI	PA4418	Gln458Arg	Q458R	MEMr, IPMr, CAZr, FEPr, TZPr, PIPr	ATMr	1.001e+17	Mutation in ftsl (penicillin-binding protein 3 [PBP3]) associated with B-lactam resistance (may occur in absence of ampC hyper-production). Mutations in PBP3 are most commonly recovered from patients with CF who have undergone treatment with B-lactam antibiotics	32071060
ftsI	PA4418	Gln475Arg	Q475R	MEMr, IPMr, CAZr, FEPr, TZPr, PIPr	ATMr	1.001e+17	Mutation in ftsl (penicillin-binding protein 3 [PBP3]) associated with B-lactam resistance (may occur in absence of ampC hyper-production). Mutations in PBP3 are most commonly recovered from patients with CF who have undergone treatment with B-lactam antibiotics	32071060, 30664925
ftsI	PA4418	Gly216Ser	G216S	None		0	Natural variation, does not confer AMR	28717172; Madden et al., 2024
ftsI	PA4418	Gly63Asp	NA	IPMr, CAZr, FEPr, TZPr, PIPr	NA	100100100100100	<PUTATIVE VARIANT> Derived from comparative genomic analysis	Madden et al., 2024
ftsI	PA4418	Gly63Cys		IPMr, CAZr, FEPr, TZPr, PIPr	ATMr	100100100100100	Mutation in ftsl (penicillin-binding protein 3 [PBP3]) associated with B-lactam resistance (may occur in absence of ampC hyper-production). Mutations in PBP3 are most commonly recovered from patients with CF who have undergone treatment with B-lactam antibiotics	28273168
ftsI	PA4418	Gly63Ser		CAZr		100		28717172
ftsI	PA4418	His394Arg	H394R	MEMr, IPMr, CAZr, FEPr, TZPr, PIPr	ATMr	1.001e+17	Mutation in ftsl (penicillin-binding protein 3 [PBP3]) associated with B-lactam resistance (may occur in absence of ampC hyper-production). Mutations in PBP3 are most commonly recovered from patients with CF who have undergone treatment with B-lactam antibiotics	32071060; 30664925
ftsI	PA4418	Leu434Val	NA	CAZr, FEPr, PIPr	NA	100100100	<PUTATIVE VARIANT> mutation in ftsl (penicillin-binding protein 3 [PBP3]) associated with B-lactam resistance (may occur in absence of ampC hyper-production). Mutations in PBP3 are most commonly recovered from patients with CF who have undergone treatment with B-lactam antibioitcs	30664925
ftsI	PA4418	Leu461Val	NA	CAZr, FEPr, PIPr	NA	100100100	<PUTATIVE VARIANT> mutation in ftsl (penicillin-binding protein 3 [PBP3]) associated with B-lactam resistance (may occur in absence of ampC hyper-production). Mutations in PBP3 are most commonly recovered from patients with CF who have undergone treatment with B-lactam antibioitcs	30664925
ftsI	PA4418	Phe507Leu	F507L	CAZr, FEPr, PIPr	NA	100100100	<PUTATIVE VARIANT> mutation in ftsl (penicillin-binding protein 3 [PBP3]) associated with B-lactam resistance (may occur in absence of ampC hyper-production). Mutations in PBP3 are most commonly recovered from patients with CF who have undergone treatment with B-lactam antibioitcs	30664925
ftsI	PA4418	Phe533Leu	F533L	MEMr		100	Mutation in ftsl (penicillin-binding protein 3 [PBP3]) associated with B-lactam resistance (may occur in absence of ampC hyper-production). Mutations in PBP3 are most commonly recovered from patients with CF who have undergone treatment with B-lactam antibiotics	29681898; 32071060
ftsI	PA4418	Pro215Leu	P215L	None	ATMr	0	Natural variation, does not confer AMR	28717172; 31285231; Madden et al., 2024
ftsI	PA4418	Pro527Ser	P527S	MEMr, IPMr, CAZr, FEPr, TZPr, PIPr	ATMr	1.001e+17	Mutation in ftsl (penicillin-binding protein 3 [PBP3]) associated with B-lactam resistance (may occur in absence of ampC hyper-production). Mutations in PBP3 are most commonly recovered from patients with CF who have undergone treatment with B-lactam antibiotics	30664925; 31355848
ftsI	PA4418	Pro527Thr		MEMr, IPMr, CAZr, FEPr, TZPr, PIPr	ATMr	1.001e+17	Mutation in ftsl (penicillin-binding protein 3 [PBP3]) associated with B-lactam resistance (may occur in absence of ampC hyper-production). Mutations in PBP3 are most commonly recovered from patients with CF who have undergone treatment with B-lactam antibiotics	28717172
ftsI	PA4418	Ser368Leu	NA	FEPr	NA	100	<PUTATIVE VARIANT> mutation in ftsl (penicillin-binding protein 3 [PBP3]) associated with B-lactam resistance (may occur in absence of ampC hyper-production). Mutations in PBP3 are most commonly recovered from patients with CF who have undergone treatment with B-lactam antibioitcs	30664925
ftsI	PA4418	Ser538Leu	NA	CAZr, FEPr, PIPr	NA	100100100	<PUTATIVE VARIANT> mutation in ftsl (penicillin-binding protein 3 [PBP3]) associated with B-lactam resistance (may occur in absence of ampC hyper-production). Mutations in PBP3 are most commonly recovered from patients with CF who have undergone treatment with B-lactam antibioitcs	30664925
ftsI	PA4418	Trp13Arg	W13R	MEMr, IPMr, CAZr, FEPr, TZPr, PIPr	ATMr	100,100,100,100,100, 100	Mutation in ftsl (penicillin-binding protein 3 [PBP3]) associated with B-lactam resistance (may occur in absence of ampC hyper-production). Mutations in PBP3 are most commonly recovered from patients with CF who have undergone treatment with B-lactam antibiotics	27736752
ftsI	PA4418	Tyr367Cys	Y367C	MEMr, IPMr, CAZr, FEPr, TZPr, PIPr	ATMr	1.001e+17	Mutation in ftsl (penicillin-binding protein 3 [PBP3]) associated with B-lactam resistance (may occur in absence of ampC hyper-production). Mutations in PBP3 are most commonly recovered from patients with CF who have undergone treatment with B-lactam antibiotics	32071060
ftsI	PA4418	Val471Gly		MEMr, IPMr, CAZr, FEPr, TZPr, PIPr	ATMr	100,100,100,100,100, 100	Mutation in ftsl (penicillin-binding protein 3 [PBP3]) associated with B-lactam resistance (may occur in absence of ampC hyper-production). Mutations in PBP3 are most commonly recovered from patients with CF who have undergone treatment with B-lactam antibiotics	31570397
ftsI	PA4418	Val523Ala	V523A	MEMr, IPMr, CAZr, FEPr, TZPr, PIPr	ATMr	1.001e+17	Mutation in ftsl (penicillin-binding protein 3 [PBP3]) associated with B-lactam resistance (may occur in absence of ampC hyper-production). Mutations in PBP3 are most commonly recovered from patients with CF who have undergone treatment with B-lactam antibiotics	32071060
ftsI	PA4418	Val523Met	V523M	MEMr, IPMr, CAZr, FEPr, TZPr, PIPr	ATMr	1.001e+17	Mutation in ftsl (penicillin-binding protein 3 [PBP3]) associated with B-lactam resistance (may occur in absence of ampC hyper-production). Mutations in PBP3 are most commonly recovered from patients with CF who have undergone treatment with B-lactam antibiotics	32071060
ftsY	PA0373	Glu127_Pro130dup		None		0	Natural variation, does not confer AMR	Madden et al., 2024
fusA1	PA4266	Ala21Val		None		0	Natural variation, does not confer AMR	31570397; Madden et al., 2024
fusA1	PA4266	Ala555Glu		TOBr	AMK	100	Missense mutation fusA1 (elongation factor G). Mutations likely affect aminoglycoside binding	29133559
fusA1	PA4266	Ala595Pro		TOBr		100	Missense mutation fusA1 (elongation factor G). Mutations likely affect aminoglycoside binding	31228244
fusA1	PA4266	Arg371Cys		AMKr	TOBi	100	Missense mutation fusA1 (elongation factor G). Mutations likely affect aminoglycoside binding	29133559
fusA1	PA4266	Arg680Cys		AMKi, TOBi	NA	50,50	Missense mutation fusA1 (elongation factor G). Mutations likely affect aminoglycoside binding	29133559, 31570397
fusA1	PA4266	Asn592Ile		AMKr, TOBr	NA	100100	Missense mutation fusA1 (elongation factor G). Mutations likely affect aminoglycoside binding	27139485
fusA1	PA4266	Asn592Ile		AMKr, TOBr		100100	Missense mutation fusA1 (elongation factor G). Mutations likely affect aminoglycoside binding	29133559
fusA1	PA4266	Gln455Arg		AMKr, TOBr		100100	<PUTATIVE VARIANT> Missense mutation fusA1 (elongation factor G). fusA1 mutants often display elevated aminoglycoside resistance due to increased expression of the aminoglycoside efflux pump, MexXY.	31570397
fusA1	PA4266	Gln678Leu		TOBr		100	<PUTATIVE VARIANT> Missense mutation fusA1 (elongation factor G). fusA1 mutants often display elevated aminoglycoside resistance due to increased expression of the aminoglycoside efflux pump, MexXY.	31570397
fusA1	PA4266	Glu100Gly		AMKr, TOBr		100100	<PUTATIVE VARIANT> Missense mutation fusA1 (elongation factor G). fusA1 mutants often display elevated aminoglycoside resistance due to increased expression of the aminoglycoside efflux pump, MexXY.	31570397; 29437613
fusA1	PA4266	Gly545Asp		TOBr		100	Missense mutation fusA1 (elongation factor G). Mutations likely affect aminoglycoside binding	35766499
fusA1	PA4266	Gly643Cys		AMKr, TOBr		100100	<PUTATIVE VARIANT> Missense mutation fusA1 (elongation factor G). fusA1 mutants often display elevated aminoglycoside resistance due to increased expression of the aminoglycoside efflux pump, MexXY.	31570397
fusA1	PA4266	Ile186Val		None		0	Natural variation, does not confer AMR	29133559; Madden et al., 2024
fusA1	PA4266	Ile61Met		AMKr, TOBr		100100	Missense mutation fusA1 (elongation factor G). Mutations likely affect aminoglycoside binding	29437613
fusA1	PA4266	Leu438Gln		AMKr, TOBr		100100	<PUTATIVE VARIANT> Missense mutation fusA1 (elongation factor G). fusA1 mutants often display elevated aminoglycoside resistance due to increased expression of the aminoglycoside efflux pump, MexXY.	31570397
fusA1	PA4266	Leu464Val		AMKr, TOBr	NA	100100	Missense mutation fusA1 (elongation factor G). Mutations likely affect aminoglycoside binding	32660986
fusA1	PA4266	Lys504Gln		AMKr, TOBr		100100	Missense mutation fusA1 (elongation factor G). Mutations likely affect aminoglycoside binding	28717172
fusA1	PA4266	Pro554Leu		AMKr, TOBr		100100	Missense mutation fusA1 (elongation factor G). Mutations likely affect aminoglycoside binding	28717172
fusA1	PA4266	Pro618Leu		TOBr	AMK	100	Missense mutation fusA1 (elongation factor G). Mutations likely affect aminoglycoside binding	28717172
fusA1	PA4266	Ser459Phe	NA	AMKr, TOBr	NA	100100	<PUTATIVE VARIANT> Derived from comparative genomic analysis	Madden et al., 2024
fusA1	PA4266	Thr456Ala		AMKr	TOBi	100	Missense mutation fusA1 (elongation factor G). Mutations likely affect aminoglycoside binding	29133559
fusA1	PA4266	Thr671Ala		AMKr	NA	100	Missense mutation fusA1 (elongation factor G). Mutations likely affect aminoglycoside binding	31570397; 29437613
fusA1	PA4266	Thr671Ile		AMKr		100	Missense mutation fusA1 (elongation factor G). Mutations likely affect aminoglycoside binding	28717172
fusA1	PA4266	Tyr552Cys		AMKr		100	Missense mutation fusA1 (elongation factor G). Mutations likely affect aminoglycoside binding	28717172
fusA1	PA4266	Val93Ala		None		0	Natural variation, does not confer AMR	29133559; Madden et al., 2024
gyrA	PA3168	Ala136Val		None		0	Natural variation, does not confer AMR	12727072; Madden et al., 2024
gyrA	PA3168	Ala458Val	1373C>T	None		0	Natural variation, does not confer AMR	Madden et al., 2024
gyrA	PA3168	Ala93Gly		CIPr		100	<PUTATIVE VARIANT> Mutation in gyrA (DNA gyrase subunit A) conferring fluoroquinolone resistance. Previously identified in E. coli but yet to be identified in P. aeruginosa	29300775
gyrA	PA3168	Asp72Gly		CIPr		100	Missense mutation in gyrA (DNA gyrase subunit A) conferring fluoroquinolone resistance	15917569
gyrA	PA3168	Asp87Asn	259G>A, D87N	CIPr		100	Mutation in gyrA (DNA gyrase subunit A) conferring fluoroquinolone resistance. Requires additional variant in gyrA, parE, or nfxB to confer clinically-relevant AMR	23274661; 12727072
gyrA	PA3168	Asp87Gly		None		0	Natural variation, does not confer AMR	Madden et al., 2024
gyrA	PA3168	Asp87His		CIPr		100	Missense mutation in gyrA (DNA gyrase subunit A) conferring fluoroquinolone resistance. Requires additional variant in gyrA, parE, or nfxB to confer clinically-relevant AMR	12727072
gyrA	PA3168	Asp87Tyr		CIPr		100	Missense mutation in gyrA (DNA gyrase subunit A) conferring fluoroquinolone resistance	12727072
gyrA	PA3168	Gln106Leu		CIPr		100	Missense mutation in gyrA (DNA gyrase subunit A) conferring fluoroquinolone resistance	29681898
gyrA	PA3168	Gln94His		CIPr		100	<PUTATIVE VARIANT> Mutation in gyrA (DNA gyrase subunit A) conferring fluoroquinolone resistance	12727072
gyrA	PA3168	Gly81Asp	G81D	CIPr		100	Missense mutation in gyrA (DNA gyrase subunit A) conferring fluoroquinolone resistance	29681898
gyrA	PA3168	Gly81Cys	241G>T	CIPr		100	Missense mutation in gyrA (DNA gyrase subunit A) conferring fluoroquinolone resistance	31570397
gyrA	PA3168	Ser612Leu	1835C>T	CIPr		100	<PUTATIVE VARIANT> Missense mutation in gyrA (DNA gyrase subunit A) conferring fluoroquinolone resistance. Highly likely to be noise due to location outside of the QRDR	31570397
gyrA	PA3168	Thr83Ala		CIPr		100	Well-established missense mutation in gyrA (DNA gyrase subunit A) conferring fluoroquinolone resistance in P. aeruginosa.	23274661
gyrA	PA3168	Thr83Ile	248C>T, T83I	CIPr		100	Missense mutation in gyrA (DNA gyrase subunit A) conferring fluoroquinolone resistance. Requires additional variant in gyrA, parE, or nfxB to confer clinically-relevant AMR	15784307, 12727072
gyrA	PA3168	Tyr86Asn		CIPr		100	Missense mutation in gyrA (DNA gyrase subunit A) conferring fluoroquinolone resistance	29681898
gyrB	PA0004	Ala372Leu		CIPi		50	<PUTATIVE VARIANT><PRECURSOR MUTATION> Missense mutation in gyrB (DNA gyrase subunit B), which may require additional mutation/s in gyrA to confer full AMR to fluoroquinolone antibiotics.	30804676
gyrB	PA0004	Ala372Val		CIPi		50	<PUTATIVE VARIANT><PRECURSOR MUTATION> Missense mutation in gyrB (DNA gyrase subunit B), which may require additional mutation/s in gyrA to confer full AMR to fluoroquinolone antibiotics.	30804676
gyrB	PA0004	Gln467Arg	Q467R	CIPi		50	<PRECURSOR MUTATION> Missense mutation in gyrB (DNA gyrase subunit B), which may require additional mutation/s in gyrA to confer full AMR to fluoroquinolone antibiotics.	23274661
gyrB	PA0004	Gln467Val		CIPr		100	<PRECURSOR MUTATION> Missense mutation in gyrB (DNA gyrase subunit B), which may require additional mutation/s in gyrA to confer full AMR to fluoroquinolone antibiotics.	11451683
gyrB	PA0004	Glu468Asp	E468D	CIPr		100	<PRECURSOR MUTATION> Missense mutation in gyrB (DNA gyrase subunit B), which may require additional mutation/s in gyrA to confer full AMR to fluoroquinolone antibiotics.	27139485
gyrB	PA0004	Glu468His		CIPr		100	<PRECURSOR MUTATION> Missense mutation in gyrB (DNA gyrase subunit B), which may require additional mutation/s in gyrA to confer full AMR to fluoroquinolone antibiotics.	23274661
gyrB	PA0004	Glu470Asp		CIPr		100	<PRECURSOR MUTATION> Missense mutation in gyrB (DNA gyrase subunit B), which may require additional mutation/s in gyrA to confer full AMR to fluoroquinolone antibiotics.	15917569
gyrB	PA0004	Glu483Asp		CIPi		50	<PUTATIVE VARIANT><PRECURSOR MUTATION> Missense mutation in gyrB (DNA gyrase subunit B), which may require additional mutation/s in gyrA to confer full AMR to fluoroquinolone antibiotics.	30804676
gyrB	PA0004	Ile424Leu		CIPi		50	<PUTATIVE VARIANT><PRECURSOR MUTATION> Missense mutation in gyrB (DNA gyrase subunit B), which may require additional mutation/s in gyrA to confer full AMR to fluoroquinolone antibiotics.	30804676
gyrB	PA0004	Leu464Ile		CIPi		50	<PUTATIVE VARIANT><PRECURSOR MUTATION> Missense mutation in gyrB (DNA gyrase subunit B), which may require additional mutation/s in gyrA to confer full AMR to fluoroquinolone antibiotics.	30804676
gyrB	PA0004	Ser466Phe	1397C>T	None		0	Natural variation, does not confer AMR	23274661; Madden et al., 2024
gyrB	PA0004	Ser466Tyr	PA0004	CIPr		100	<PRECURSOR MUTATION> Missense mutation in gyrB (DNA gyrase subunit B), which may require additional mutation/s in gyrA to confer full AMR to fluoroquinolone antibiotics.	23274661
gyrB	PA0004	Thr473Met		CIPr		100	<PRECURSOR MUTATION> Missense mutation in gyrB (DNA gyrase subunit B), which may require additional mutation/s in gyrA to confer full AMR to fluoroquinolone antibiotics.	11451683
hpaA	PA4091	Glu304Arg		AMKr, TOBr		100100	<PUTATIVE VARIANT> Mutation in hpaA (4-hydroxyphenylacetate 3-monooxygenase large chain) associated with decreased susceptibility to aminoglycosides	28273168
lasR	PA1430	Glu183Gly		CSTr		100	<PUTATIVE VARIANT> Derived from comparative genomic analysis	Madden et al., 2024
lasR	PA1430	Gly191Ser		None		0	Natural variation, does not confer AMR	Madden et al., 2024
mexA	PA0425	Cys360Gly	C360G	None	NA	0	Natural variation, does not confer AMR	Madden et al., 2024
mexA	PA0425	Gln183*	547C>T	None		0	Natural variation, does not confer AMR	Madden et al., 2024
mexA	PA0425	Gly108Thr	G82T	None	NA	0	Natural variation, does not confer AMR	30081137; Madden et al., 2024
mexA	PA0425	Tyr197*	591C>G	None	NA	0	Natural variation, does not confer AMR	Madden et al., 2024
mexB	PA0426	Gln773*	2317C>T	None		0	Natural variation, does not confer AMR	Madden et al., 2024
mexB	PA0426	Met901fs	2702dupT	None	NA	0	Natural variation, does not confer AMR	Madden et al., 2024
mexB	PA0426	Val45Leu	V45L	None	NA	0	Natural variation, does not confer AMR	27736752; Madden et al., 2024
mexC	PA4599	-58C>A	NA	FEPr	NA	100	<PUTATIVE VARIANT> Derived from comparative genomic analysis	Madden et al., 2024
mexC	PA4599	-67C>T	NA	None	NA	0	Natural variation, does not confer AMR	Madden et al., 2024
mexR	PA0424	Ala103Thr	nalB	None	ATMr	0	Natural variation, does not confer AMR	12727072; Madden et al., 2024
mexR	PA0424	Ala108fs	nalB	None		0	Natural variation, does not confer AMR	Madden et al., 2024
mexR	PA0424	Arg21Gly	nalB	FEPi, MEMi, IPMi, CAZi, CIPi	ATMr	50,50,50,50,50	<PUTATIVE VARIANT> <PRECURSOR MUTATION> Mutation in efflux regulatory gene MexR. Mutant forms of mexR result in up-regulation of efflux pump system MexAB-OprM. May require additional mutations in GyrA, nfxB or parE to confer clinically-revevant AMR to CIP.	12727072
mexR	PA0424	Arg63His	nalB	IPMi, PIPr	ATMr	50100	<PUTATIVE VARIANT> <PRECURSOR MUTATION> Mutation in efflux regulatory gene MexR. Mutant forms of mexR result in up-regulation of efflux pump system MexAB-OprM. May require additional mutations in GyrA, nfxB or parE to confer clinically-revevant AMR to CIP.	12727072
mexR	PA0424	Arg70Gln	NA	FEPi, IPMi	NA	50,50	<PUTATIVE VARIANT> <PRECURSOR MUTATION> High consequence mutation in efflux regulatory gene MexR. Mutant forms of mexR result in up-regulation of efflux pump system MexAB-OprM. May require additional mutations in GyrA, nfxB or parE to confer clinically-revevant AMR to CIP.	34248872
mexR	PA0424	Arg78Ile	nalB	FEPi, MEMi, IPMi, CAZi, CIPi	ATMr	50,50,50,50,50	<PUTATIVE VARIANT> <PRECURSOR MUTATION> Mutation in efflux regulatory gene MexR. Mutant forms of mexR result in up-regulation of efflux pump system MexAB-OprM. May require additional mutations in GyrA, nfxB or parE to confer clinically-revevant AMR to CIP.	Vaez et al., 2017 - https://mlj.goums.ac.ir/article-1-1021-en.pdf
mexR	PA0424	Arg83Cys	nalB	FEPi, IPMi, CIPi	ATMr	50,50,50	<PUTATIVE VARIANT> <PRECURSOR MUTATION> Mutation in efflux regulatory gene MexR. Mutant forms of mexR result in up-regulation of efflux pump system MexAB-OprM. May require additional mutations in GyrA, nfxB or parE to confer clinically-revevant AMR to CIP.	14526032; 20194693
mexR	PA0424	Arg91His	nalB	IPMi, CAZi, CIPi	ATMr	50,50,50	<PUTATIVE VARIANT> <PRECURSOR MUTATION> Mutation in efflux regulatory gene MexR. Mutant forms of mexR result in up-regulation of efflux pump system MexAB-OprM. May require additional mutations in GyrA, nfxB or parE to confer clinically-revevant AMR to CIP.	14526032
mexR	PA0424	Asn53Asp	nalB	FEPi, MEMi, IPMi, CAZi, CIPi	ATMr	50,50,50,50,50	<PUTATIVE VARIANT> <PRECURSOR MUTATION> Mutation in efflux regulatory gene MexR. Mutant forms of mexR result in up-regulation of efflux pump system MexAB-OprM. May require additional mutations in GyrA, nfxB or parE to confer clinically-revevant AMR to CIP.	12727072
mexR	PA0424	Asn53Tyr	nalB	FEPi, MEMi, IPMi, CAZi, CIPi	ATMr	50,50,50,50,50	<PUTATIVE VARIANT> <PRECURSOR MUTATION> Mutation in efflux regulatory gene MexR. Mutant forms of mexR result in up-regulation of efflux pump system MexAB-OprM. May require additional mutations in GyrA, nfxB or parE to confer clinically-revevant AMR to CIP.	12727072; Vaez et al., 2017 - https://mlj.goums.ac.ir/article-1-1021-en.pdf
mexR	PA0424	Asn79Gly	nalB	FEPi, MEMi, IPMi, CAZi, CIPi	ATMr	50,50,50,50,50	<PUTATIVE VARIANT> <PRECURSOR MUTATION> Mutation in efflux regulatory gene MexR. Mutant forms of mexR result in up-regulation of efflux pump system MexAB-OprM. May require additional mutations in GyrA, nfxB or parE to confer clinically-revevant AMR to CIP.	12727072
mexR	PA0424	Asn86Ile	nalB	FEPi, MEMi, IPMi, CAZi, CIPi	ATMr	50,50,50,50,50	<PUTATIVE VARIANT> <PRECURSOR MUTATION> Mutation in efflux regulatory gene MexR. Mutant forms of mexR result in up-regulation of efflux pump system MexAB-OprM. May require additional mutations in GyrA, nfxB or parE to confer clinically-revevant AMR to CIP.	12727072
mexR	PA0424	Gln106His	nalB	FEPi, MEMi, IPMi, CAZi, CIPi	ATMr	50,50,50,50,50	<PUTATIVE VARIANT> <PRECURSOR MUTATION> Mutation in efflux regulatory gene MexR. Mutant forms of mexR result in up-regulation of efflux pump system MexAB-OprM. May require additional mutations in GyrA, nfxB or parE to confer clinically-revevant AMR to CIP.	12727072; Vaez et al., 2017 - https://mlj.goums.ac.ir/article-1-1021-en.pdf
mexR	PA0424	Glu153Gln	nalB	None		0	Natural variation, does not confer AMR	15105137; Madden et al., 2024
mexR	PA0424	Glu48Lys	nalB	FEPi, MEMi, IPMi, CAZi, CIPi	ATMr	50,50,50,50,50	<PUTATIVE VARIANT> <PRECURSOR MUTATION> Mutation in efflux regulatory gene MexR. Mutant forms of mexR result in up-regulation of efflux pump system MexAB-OprM. May require additional mutations in GyrA, nfxB or parE to confer clinically-revevant AMR to CIP.	Vaez et al., 2017 - https://mlj.goums.ac.ir/article-1-1021-en.pdf
mexR	PA0424	Gly71Glu	nalB	None		0	Natural variation, does not confer AMR	15105137; Madden et al., 2024
mexR	PA0424	His107Pro	nalB	IPMi, CIPi	ATMr	50,50	<PUTATIVE VARIANT> <PRECURSOR MUTATION> Mutation in efflux regulatory gene MexR. Mutant forms of mexR result in up-regulation of efflux pump system MexAB-OprM. May require additional mutations in GyrA, nfxB or parE to confer clinically-revevant AMR to CIP.	12727072
mexR	PA0424	Ile111fs	nalB	None	ATMr	0	Natural variation, does not confer AMR	Madden et al., 2024
mexR	PA0424	Ile24fs	66_69dupGCGC	None	ATMr	0	Natural variation, does not confer AMR	Madden et al., 2024
mexR	PA0424	Leu57Pro	nalB	FEPi, IPMi, CAZi	ATMr	50,50,50	<PUTATIVE VARIANT> <PRECURSOR MUTATION> Mutation in efflux regulatory gene MexR. Mutant forms of mexR result in up-regulation of efflux pump system MexAB-OprM. May require additional mutations in GyrA, nfxB or parE to confer clinically-revevant AMR to CIP.	Vaez et al., 2017 - https://mlj.goums.ac.ir/article-1-1021-en.pdf
mexR	PA0424	Lys44Met	nalB	IPMi, CAZi, CIPi, FEPi	ATMr	50,50,50,50	<PUTATIVE VARIANT> <PRECURSOR MUTATION> Mutation in efflux regulatory gene MexR. Mutant forms of mexR result in up-regulation of efflux pump system MexAB-OprM. May require additional mutations in GyrA, nfxB or parE to confer clinically-revevant AMR to CIP.	9988043;_x000D_ Vaez et al., 2017 - https://mlj.goums.ac.ir/article-1-1021-en.pdf
mexR	PA0424	Met10Arg	nalB	FEPi, MEMi, IPMi, CAZi, CIPi	ATMr	50,50,50,50,50	<PUTATIVE VARIANT> <PRECURSOR MUTATION> Mutation in efflux regulatory gene MexR. Mutant forms of mexR result in up-regulation of efflux pump system MexAB-OprM. May require additional mutations in GyrA, nfxB or parE to confer clinically-revevant AMR to CIP.	12727072
mexR	PA0424	Ser209Arg	nalB	None		0	Natural variation, does not confer AMR	15105137; Madden et al., 2024
mexR	PA0424	Ser26Gly	nalB	FEPi, MEMi, IPMi, CAZi, CIPi	ATMr	50,50,50,50,50	<PUTATIVE VARIANT> <PRECURSOR MUTATION> Mutation in efflux regulatory gene MexR. Mutant forms of mexR result in up-regulation of efflux pump system MexAB-OprM. May require additional mutations in GyrA, nfxB or parE to confer clinically-revevant AMR to CIP.	12727072
mexR	PA0424	Ser88Cys	Ser88fs	FEPi, MEMi, IPMi, CAZi, CIPi	ATMr	50,50,50,50,50	<PUTATIVE VARIANT> <PRECURSOR MUTATION> Mutation in efflux regulatory gene MexR, which regulates the MexAB-oprM efflux pump.	12727072
mexR	PA0424	Val126Glu	nalB	None		0	Natural variation, does not confer AMR	15105137, 29535543; 20194693; Madden et al., 2024
mexT	PA2492	Ala21fs		None		0	Natural variation, does not confer AMR	Madden et al., 2024
mexT	PA2492	Ala293fs		None		0	Natural variation, does not confer AMR	Madden et al., 2024
mexT	PA2492	Ala39Val		None		0	Natural variation, does not confer AMR	31859619; Madden et al., 2024
mexT	PA2492	Ala78fs		None		0	Natural variation, does not confer AMR	Madden et al., 2024
mexT	PA2492	Arg111fs		None		0	Natural variation, does not confer AMR	Madden et al., 2024
mexT	PA2492	Arg28Ser		None		0	Natural variation, does not confer AMR	31859619; Madden et al., 2024
mexT	PA2492	Gln80fs	240_247delGCCGGCCA	None		0	Natural variation, does not confer AMR	Madden et al., 2024
mexT	PA2492	Glu192fs		None		0	Natural variation, does not confer AMR	Madden et al., 2024
mexT	PA2492	Gly257Ala	G257A	CIPr		100	Gain-of-function mutation. Leads to MexEF-OprN hyperproduction	29530852
mexT	PA2492	Gly257Ser	G257S	CIPr		100	Gain-of-function mutation. Leads to MexEF-OprN hyperproduction	29530852
mexT	PA2492	Gly284Asp	G258D	None		0	Natural variation, does not confer AMR	Madden et al., 2024
mexT	PA2492	Leu183fs		None		0	Natural variation, does not confer AMR	Madden et al., 2024
mexT	PA2492	Leu26Val		None		0	Natural variation, does not confer AMR	16641429; Madden et al., 2024
mexT	PA2492	Pro75fs		None		0	Natural variation, does not confer AMR	Madden et al., 2024
mexT	PA2492	Tyr164Asp	Y138D	None		0	Natural variation, does not confer AMR	Madden et al., 2024
mpl	PA4020	Arg322Gln		None		0	Natural variation, does not confer AMR	32129854; Madden et al., 2024
mpl	PA4020	Gly137Ser	NA	CAZr	NA	100	<PUTATIVE VARIANT> Derived from comparative genomic analysis	Madden et al., 2024
mpl	PA4020	Met297Val		None		0	Natural variation, does not confer AMR	Madden et al., 2024
mpl	PA4020	Met38fs		None		0	Natural variation, does not confer AMR	28878043; Madden et al, 2024
mpl	PA4020	Ter452Argext*?		None		0	Natural variation, does not confer AMR	24041903; Madden et al., 2024
nalC	PA3721	Ala186Thr		None	ATMr	0	Natural variation, does not confer AMR	27412168; 20194693; Madden et al., 2024
nalC	PA3721	Asp147Asn	PA3721	None		0	Natural variation, does not confer AMR	16641429; Madden et al., 2024
nalC	PA3721	Gly71Glu		None	ATMr	0	Natural variation, does not confer AMR	27412168; 20194693; Madden et al., 2024
nalC	PA3721	Lys58Glu		MEMr		100	<PUTATIVE VARIANT> Derived from comparative genomic analysis	Madden et al., 2024
nalC	PA3721	Met151Thr		FEPi, MEMi, IPMi, CAZi, CIPi	ATMr	50,50,50,50,50	<PUTATIVE VARIANT> <PRECURSOR MUTATION> Mutation in nalC (PA3721) is the regulator of the mexAB-oprM efflux pump and thus leads to efflux overexpression.	32071060
nalC	PA3721	Ser127Pro	PA3721	FEPi, MEMi, IPMi, CAZi, CIPi	ATMr	50,50,50,50,50	<PUTATIVE VARIANT> <PRECURSOR MUTATION> Mutation in nalC (PA3721) is the regulator of the mexAB-oprM efflux pump and thus leads to efflux overexpression.	15387820
nalC	PA3721	Thr50Pro	PA3721	None	ATMr	0	Natural variation, does not confer AMR	15387820; Madden et al., 2024
nalD	PA3574	Ala145Thr		MEMi, CAZi	ATMr	50,50	<PUTATIVE VARIANT> Mutation in nalD (from the TetR family repressor), disrupts repression of mexAB-oprM efflux pump.	20194693; 16641429
nalD	PA3574	Arg164Pro		PIPr, FEPr		100100	<PUTATIVE VARIANT> Derived from comparative genomic analysis	Madden et al., 2024
nalD	PA3574	Asp187His	D187H	None	ATMr	0	Natural variation, does not confer AMR	20194693; Madden et al., 2024
nalD	PA3574	Leu201Pro		FEPi, MEMi, IPMi, CAZi, CIPi	ATMr	50,50,50,50,50	<PUTATIVE VARIANT> Mutation in nalD (from the TetR family repressor), disrupts repression of mexAB-oprM efflux pump.	20194693
nalD	PA3574	Leu76Pro		MEMr		100	<PUTATIVE VARIANT> Derived from comparative genomic analysis	Madden et al., 2024
nalD	PA3574	Leu99fs		None		0	Natural variation, does not confer AMR	Madden et al., 2024
nalD	PA3574	Phe198Leu	F198L	FEPi, MEMi, IPMi, CAZi, CIPi	ATMr	50,50,50,50,50	<PUTATIVE VARIANT> Mutation in nalD (from the TetR family repressor), disrupts repression of mexAB-oprM efflux pump.	31860667
nalD	PA3574	Pro159Gln		None	ATMr	0	Natural variation, does not confer AMR	Madden et al., 2024
nalD	PA3574	Ser32Asn	NA	FEPi, IPMi	NA	50,50	<PUTATIVE VARIANT> Mutation in nalD (from the TetR family repressor), disrupts repression of mexAB-oprM efflux pump.	15855496; 34540307
nalD	PA3574	Thr158Asp		FEPi, MEMi, IPMi, CAZi, CIPi	ATMr	50,50,50,50,50	<PUTATIVE VARIANT> Mutation in nalD (from the TetR family repressor), disrupts repression of mexAB-oprM efflux pump.	27060003
nalD	PA3574	Thr188Ala		None	ATMr	0	Natural variation, does not confer AMR	Madden et al., 2024
nfxB	PA4600	Ala124Glu		CIPi, FEPi		50, 50	<PUTATIVE VARIANT> <PRECURSOR MUTATION> Mutation in transcriptional regulator NfxB, in combination with Thr-83Ile GyrA mutation confers fluoroquinolone AMR.	12727072
nfxB	PA4600	Ala141Gly		CIPi, FEPi		50, 50	<PUTATIVE VARIANT> <PRECURSOR MUTATION> Mutation in transcriptional regulator NfxB, in combination with Thr-83Ile GyrA mutation confers fluoroquinolone AMR.	12727072
nfxB	PA4600	Ala30Thr		CIPi, FEPi		50, 50	<PUTATIVE VARIANT> <PRECURSOR MUTATION> Mutation in transcriptional regulator NfxB, in combination with Thr-83Ile GyrA mutation confers fluoroquinolone AMR.	9988043
nfxB	PA4600	Ala38Gly		CIPi, FEPi		50, 50	<PUTATIVE VARIANT> <PRECURSOR MUTATION> Mutation in transcriptional regulator NfxB, in combination with Thr-83Ile GyrA mutation confers fluoroquinolone AMR.	12727072
nfxB	PA4600	Arg161Pro		CIPi, FEPi		50, 50	<PUTATIVE VARIANT> <PRECURSOR MUTATION> Mutation in transcriptional regulator NfxB, in combination with Thr-83Ile GyrA mutation confers fluoroquinolone AMR.	12727072
nfxB	PA4600	Arg21His		None		0	Natural variation, does not confer AMR	18474583; 12727072; 20575627; Madden et al., 2024
nfxB	PA4600	Arg42Cys		CIPi, FEPi		50,50		23762483
nfxB	PA4600	Arg42Gly		CIPi, FEPi		50,50		1330820
nfxB	PA4600	Arg42His		CIPi, FEPi		50,50	<PUTATIVE VARIANT> Causes efflux pump regulation and likely triclosan resistance	11158736
nfxB	PA4600	Arg82Leu		None		0	Natural variation, does not confer AMR	10681343; Madden et al., 2024
nfxB	PA4600	Asp56Gly		None		0	Natural variation, does not confer AMR	21599797; 12727072; 20575627; Madden et al., 2024
nfxB	PA4600	Gln52His		CIPi, FEPi		50, 50	<PUTATIVE VARIANT> <PRECURSOR MUTATION> Mutation in transcriptional regulator NfxB, in combination with Thr-83Ile GyrA mutation confers fluoroquinolone AMR.	12727072
nfxB	PA4600	Gln64His		CIPi, FEPi		50, 50	<PUTATIVE VARIANT> <PRECURSOR MUTATION> Mutation in transcriptional regulator NfxB, in combination with Thr-83Ile GyrA mutation confers fluoroquinolone AMR.	12727072
nfxB	PA4600	Glu111Lys		CIPi, FEPi		50, 50	<PUTATIVE VARIANT> <PRECURSOR MUTATION> Mutation in transcriptional regulator NfxB, in combination with Thr-83Ile GyrA mutation confers fluoroquinolone AMR.	12727072
nfxB	PA4600	Glu75Gln		CIPi, FEPi		50, 50	<PUTATIVE VARIANT> <PRECURSOR MUTATION> Mutation in transcriptional regulator NfxB, in combination with Thr-83Ile GyrA mutation confers fluoroquinolone AMR.	12727072
nfxB	PA4600	Glu8Lys		CIPi, FEPi		50, 50	<PUTATIVE VARIANT> <PRECURSOR MUTATION> Mutation in transcriptional regulator NfxB, in combination with Thr-83Ile GyrA mutation confers fluoroquinolone AMR.	12727072
nfxB	PA4600	His87Arg		CIPi, FEPi		50,50		8878035
nfxB	PA4600	Leu62Val		CIPi, FEPi		50,50		9988043
nfxB	PA4600	Met155Arg		CIPi, FEPi		50,50		20575627
nfxB	PA4600	Ser36Gly		CIPi, FEPi		50, 50	<PUTATIVE VARIANT> <PRECURSOR MUTATION> Mutation in transcriptional regulator NfxB, in combination with Thr-83Ile GyrA mutation confers fluoroquinolone AMR.	12727072
nfxB	PA4600	Ter188Cysext*?		CIPi, FEPi		50, 50	<PUTATIVE VARIANT> <PRECURSOR MUTATION> Mutation in transcriptional regulator NfxB. Requires gyrA mutation (or other additional mutations) to confer clinically relevant resistance.	31570397
nfxB	PA4600	Thr39Pro	PA4600	CIPi, FEPi		50, 50	<PRECURSOR MUTATION> Mutation in transcriptional regulator NfxB. Requires gyrA mutation (or other additional mutations) to confer clinically relevant resistance.	33875431
nfxB	PA4600	Tyr109His		CIPi, FEPi		50,50		20575627
nuoD	PA2639	Gly571Ser		AMKr		100		28273168
nuoD	PA2639	Pro11Thr		AMKr		100		28273168
nuoJ	PA2645	Arg113His		AMKr		100		28273168
nuoM	PA2648	Gly86Asp		AMKr		100		28273168
oprD	PA0958	Ala267Ser	A267S	None		0	Natural variation, does not confer AMR	33471435; Madden et al., 2024
oprD	PA0958	Ala281fs	839dupC	None		0	Natural variation, does not confer AMR	Madden et al., 2024
oprD	PA0958	Ala281Gly		None		0	Natural variation, does not confer AMR	28535274; Madden et al., 2024
oprD	PA0958	Ala282fs	843delA	None		0	Natural variation, does not confer AMR	Madden et al., 2024
oprD	PA0958	Ala293Pro		None		0	Natural variation, does not confer AMR	19738025; Madden et al., 2024
oprD	PA0958	Ala315Gly		None		0	Natural variation, does not confer AMR	33471435, 19738025; Madden et al., 2024
oprD	PA0958	Ala420Cys		None		0	Natural variation, does not confer AMR	33471435; Madden et al., 2024
oprD	PA0958	Ala422_Asp423del		None		0	Natural variation, does not confer AMR	33471435; Madden et al., 2024
oprD	PA0958	Ala422Arg		None		0	Natural variation, does not confer AMR	33471435; Madden et al., 2024
oprD	PA0958	Arg310Gly	R310G	None		0	Natural variation, does not confer AMR	33471435; Madden et al., 2024
oprD	PA0958	Arg419Pro		None		0	Natural variation, does not confer AMR	33471435; Madden et al., 2024
oprD	PA0958	Asn262Thr	N262T	None		0	Natural variation, does not confer AMR	33471435, 28535274; Madden et al., 2024
oprD	PA0958	Asn274His		MEMr, IPMr		100100		33471435
oprD	PA0958	Asn375Ser		None		0	Natural variation, does not confer AMR	33471435; Madden et al., 2024
oprD	PA0958	Asn376fs	1127_1128delAC	None		0	Natural variation, does not confer AMR	Madden et al., 2024
oprD	PA0958	Asn376Ser		None		0	Natural variation, does not confer AMR	33471435; Madden et al., 2024
oprD	PA0958	Asn381Ala		MEMr, IPMr		100100		33471435
oprD	PA0958	Asn381fs	1143_1146delCTAC	None		0	Natural variation, does not confer AMR	Madden et al., 2024
oprD	PA0958	Asn381His	N381H	None		0	Natural variation, does not confer AMR	Madden et al., 2024
oprD	PA0958	Asn407Ala	N381A	None		0	Natural variation, does not confer AMR	Madden et al., 2024
oprD	PA0958	Asn421Gln		None		0	Natural variation, does not confer AMR	33471435; Madden et al., 2024
oprD	PA0958	Asn430Glu		None		0	Natural variation, does not confer AMR	33471435; Madden et al., 2024
oprD	PA0958	Asp271His		MEMr, IPMr		100100		33471435
oprD	PA0958	Asp374dup	1121_1122insTTC	None		0	Natural variation, does not confer AMR	Madden et al., 2024
oprD	PA0958	Asp374fs	1119delT	None		0	Natural variation, does not confer AMR	Madden et al., 2024
oprD	PA0958	Asp374Ser		MEMr, IPMr		100100		33471435
oprD	PA0958	Asp423Arg		None		0	Natural variation, does not confer AMR	33471435; Madden et al., 2024
oprD	PA0958	Asp428Arg		None		0	Natural variation, does not confer AMR	33471435; Madden et al., 2024
oprD	PA0958	Asp43Asn	D43N	None		0	Natural variation, does not confer AMR	Madden et al., 2024
oprD	PA0958	Gln142*		MEMr, IPMr		100100	<PUTATIVE VARIANT> <PRECURSOR MUTATION> Mutation in outer membrane porin OprD precursor confers carbapenem resistance	https://www.scribd.com/document/281480701/pseudomona-aeruginosa
oprD	PA0958	Gln250*	NA	MEMr, IPMr	NA	100100	Frameshift mutation identified in oprD that leads to IPMr and decreased MEM susceptibility	33775602
oprD	PA0958	Gln250*		MEMi, IPMi		50,50		Preprint (doi.org/10.1101/19013870)
oprD	PA0958	Gln301Glu		None		0	Natural variation, does not confer AMR	28535274; Madden et al., 2024
oprD	PA0958	Gln340Pro		MEMr		100	<PUTATIVE VARIANT> Derived from comparative genomic analysis	Madden et al., 2024
oprD	PA0958	Gln402fs	1205_1206insC	MEMr, IPMr		100100	<PUTATIVE VARIANT> High consequence insertion causing frameshift in oprD, may cause decreased susceptibility to carbapenems	28674059
oprD	PA0958	Gln424Glu		None		0	Natural variation, does not confer AMR	33471435; Madden et al., 2024
oprD	PA0958	Gln424Pro		None		0	Natural variation, does not confer AMR	33471435; Madden et al., 2024
oprD	PA0958	Gln429Pro		None		0	Natural variation, does not confer AMR	33471435; Madden et al., 2024
oprD	PA0958	Glu176*	526G>T	MEMr, IPMr		100100	<PUTATIVE VARIANT> High consequence stop gained, loss of oprD function confers carbapenem resistance.	33137262
oprD	PA0958	Glu185Gln		None		0	Natural variation, does not confer AMR	33471435, 19738025, 28535274
oprD	PA0958	Glu202Gln		None		0	Natural variation, does not confer AMR	28535274; Madden et al., 2024
oprD	PA0958	Glu230Lys	E230K	None		0	Natural variation, does not confer AMR	33471435, 28535274
oprD	PA0958	Glu264*		MEMr, IPMr		100100		28717172
oprD	PA0958	Glu336fs		MEMr, IPMr		100100		32129854
oprD	PA0958	Glu426Arg		None		0	Natural variation, does not confer AMR	33471435; Madden et al., 2024
oprD	PA0958	Glu431Arg		None		0	Natural variation, does not confer AMR	33471435; Madden et al., 2024
oprD	PA0958	Gly139fs	416delG	MEMr, IPMr		100100	<PUTATIVE VARIANT> Derived from comparative genomic analysis	Madden et al., 2024
oprD	PA0958	Gly193fs	576_577delTG	MEMr, IPMr		100100	<PUTATIVE VARIANT> Derived from comparative genomic analysis	Madden et al., 2024
oprD	PA0958	Gly265Ser		None		0	Natural variation, does not confer AMR	28535274; Madden et al., 2024
oprD	PA0958	Gly314Asp	G314D	MEMr, IPMr		100100	<PUTATIVE VARIANT> <PRECURSOR MUTATION > Mutation in outer membrane porin OprD precursor confers carbapenem resistance. May require additional hyper-expression of ampC or mexB	31570397
oprD	PA0958	Gly317Arg	G317R	MEMr, IPMr		100100	<PUTATIVE VARIANT> <PRECURSOR MUTATION > Mutation in outer membrane porin OprD precursor confers carbapenem resistance. May require additional hyper-expression of ampC or mexB (Giske et al., 2008)	31570397
oprD	PA0958	Gly378_Tyr379del		MEMr, IPMr		100100		33471435
oprD	PA0958	Gly378fs	1132_1133delGG	None		0	Natural variation, does not confer AMR	33471435; Madden et al., 2024
oprD	PA0958	Gly383_Tyr384insLeu		None		0	Natural variation, does not confer AMR	Madden et al., 2024
oprD	PA0958	Gly383dup	1149_1150insCTG	MEMr, IPMr		100100	<PUTATIVE VARIANT> <PRECURSOR MUTATION > Mutation in outer membrane porin OprD precursor, may confer carbapenem resistance. May require additional hyper-expression of ampC or mexB (Giske et al., 2008)	31570397
oprD	PA0958	Gly383fs	1148delG	MEMr, IPMr		100100	<PUTATIVE VARIANT> <PRECURSOR MUTATION > Mutation in outer membrane porin OprD precursor confers carbapenem resistance. May require additional hyper-expression of ampC or mexB (Giske et al., 2008)	31570397
oprD	PA0958	Gly383Leu		MEMr, IPMr		100100		33471435
oprD	PA0958	Gly425Ala		None		0	Natural variation, does not confer AMR	19738025; Madden et al., 2024
oprD	PA0958	Gly427Arg		None		0	Natural variation, does not confer AMR	33471435; Madden et al., 2024
oprD	PA0958	His418Ala		None		0	Natural variation, does not confer AMR	33471435; Madden et al., 2024
oprD	PA0958	Ile210Ala		None		0	Natural variation, does not confer AMR	28535274; Madden et al., 2024
oprD	PA0958	Leu136Gln		MEMr		100	<PUTATIVE VARIANT> Derived from comparative genomic analysis	Madden et al., 2024
oprD	PA0958	Leu155Gln		MEMr, IPMr		100100		Preprint (doi.org/10.1101/19013870)
oprD	PA0958	Leu347Ile	L347I	None		0	Natural variation, does not confer AMR	Madden et al., 2024
oprD	PA0958	Leu355fs	1063_1064insA	MEMr, IPMr		100100	<PUTATIVE VARIANT> Derived from comparative genomic analysis	Madden et al., 2024
oprD	PA0958	Leu409Pro		MEMr		100	<PUTATIVE VARIANT> Derived from comparative genomic analysis	Madden et al., 2024
oprD	PA0958	Lys115Thr		None		0	Natural variation, does not confer AMR	19738025; Madden et al., 2024
oprD	PA0958	Lys296Gln	K296Q	None		0	Natural variation, does not confer AMR	28535274; Madden et al., 2024
oprD	PA0958	Lys380_Asn381del		None		0	Natural variation, does not confer AMR	Madden et al., 2024
oprD	PA0958	Lys380fs	1138_1139delAA	None		0	Natural variation, does not confer AMR	Madden et al., 2024
oprD	PA0958	Lys380Tyr	K380Y	None		0	Natural variation, does not confer AMR	33471435; Madden et al., 2024
oprD	PA0958	Met372fs	1114_1115delAT	None		0	Natural variation, does not confer AMR	19738025, 11353625; Madden et al., 2024
oprD	PA0958	Met372Val		None		0	Natural variation, does not confer AMR	33471435; Madden et al., 2024
oprD	PA0958	Phe170Leu	F170L	None		0	Natural variation, does not confer AMR	19738025, 28535274; Madden et al., 2024
oprD	PA0958	Phe36fs	105dupG	IPMr, MEMr		100100	<PUTATIVE VARIANT> Derived from comparative genomic analysis	Madden et al., 2024
oprD	PA0958	Pro186fs	555_556insGGCA	None		0	Natural variation, does not confer AMR	Madden et al., 2024
oprD	PA0958	Pro186Gly		None		0	Natural variation, does not confer AMR	19738025, 28535274; Madden et al., 2024
oprD	PA0958	Ser223Pro	S223P	MEMr, IPMr		100100	<PUTATIVE VARIANT> <PRECURSOR MUTATION > Deleterious mutation in outer membrane porin OprD precursor confers carbapenem resistance. May require additional hyper-expression of ampC or mexB	https://ourarchive.otago.ac.nz/bitstream/handle/10523/12333/WardellSamuelJT2021PhD.pdf?sequence=1&isAllowed=y
oprD	PA0958	Ser240Thr	S240T	None		0	Natural variation, does not confer AMR	33471435, 28535274; Madden et al., 2024
oprD	PA0958	Ser251*		MEMr, IPMr		100100	<PUTATIVE VARIANT> <PRECURSOR MUTATION > Mutation in outer membrane porin OprD precursor confers carbapenem resistance. May require additional hyper-expression of ampC or mexB (Giske et al., 2008)	31570397
oprD	PA0958	Ser251fs		MEMr, IPMr		100100		25297323
oprD	PA0958	Ser319*	NA	MEMr, IPMr	NA	100100	Frameshift mutation identified in oprD that leads to IPMr and decreased MEM susceptibility	33775602
oprD	PA0958	Ser319*		MEMr, IPMr		100100		Preprint (doi.org/10.1101/19013870)
oprD	PA0958	Ser349fs	1045_1046insGGCCT	MEMr, IPMr		100100	<PUTATIVE VARIANT> High consequence deletion causing frameshift in oprD, may cause decreased susceptibility to carbapenems	29211780
oprD	PA0958	Ser373Asp		MEMr, IPMr		100100		33471435
oprD	PA0958	Ser403Pro		MEMr, IPMr		100100	<PUTATIVE VARIANT> <PRECURSOR MUTATION > Mutation in outer membrane porin OprD precursor, may confer carbapenem resistance. May require additional hyper-expression of ampC or mexB (Giske et al., 2008)	31570397
oprD	PA0958	Ser57fs	168_169insGA	None		0	Natural variation, does not confer AMR	Madden et al., 2024
oprD	PA0958	Ser57Glu		None		0	Natural variation, does not confer AMR	33471435, 28535274; Madden et al., 2024
oprD	PA0958	Ser59Arg		None		0	Natural variation, does not confer AMR	33471435, 28535274; Madden et al., 2024
oprD	PA0958	Ser59fs	174_177delCAGC	None		0	Natural variation, does not confer AMR	Madden et al., 2024
oprD	PA0958	Thr103Ser	T103S	None		0	Natural variation, does not confer AMR	19738025, 28535274; Madden et al., 2024
oprD	PA0958	Thr187fs	558delG	None		0	Natural variation, does not confer AMR	Madden et al., 2024
oprD	PA0958	Thr18fs	52_59delACTCAGTT	MEMr, IPMr		100100	<PUTATIVE VARIANT> Derived from comparative genomic analysis	Madden et al., 2024
oprD	PA0958	Thr276Ala	T276A	None		0	Natural variation, does not confer AMR	22290967; Madden et al., 2024
oprD	PA0958	Trp138*		IPMi, none		100,0		27736752
oprD	PA0958	Trp339*		MEMr, IPMr		100100	<PRECURSOR MUTATION> Mutation in outer membrane porin OprD precursor confers carbapenem resistance	35782141
oprD	PA0958	Trp417fs	1249_1252delTGGC	MEMr, IPMr		100100	<PUTATIVE VARIANT> High consequence deletion causing frameshift in oprD, may cause decreased susceptibility to carbapenems	35638817
oprD	PA0958	Trp6*		MEMr, IPMr		100100	<PUTATIVE VARIANT> <PRECURSOR MUTATION > Mutation in outer membrane porin OprD precursor confers carbapenem resistance. May require additional hyper-expression of ampC or mexB	15212803
oprD	PA0958	Tyr199fs	595_604delTACGCAGGCG	IPMi, MEMi		50,50	<PUTATIVE VARIANT> Derived from comparative genomic analysis	Madden et al., 2024
oprD	PA0958	Tyr350fs	1047_1050delCTAT	MEMr, IPMr		100100	<PUTATIVE VARIANT> Derived from comparative genomic analysis	Madden et al., 2024
oprD	PA0958	Tyr382_Gly383insAla		None		0	Natural variation, does not confer AMR	Madden et al., 2024
oprD	PA0958	Tyr382Gly	Y382G	None		0	Natural variation, does not confer AMR	33471435; Madden et al., 2024
oprD	PA0958	Tyr438fs	1313_1319delATCCGCT	None		0	Natural variation, does not confer AMR	Madden et al., 2024
oprD	PA0958	Val127Leu		None		0	Natural variation, does not confer AMR	33471435; Madden et al., 2024
oprD	PA0958	Val129Leu		MEMr, IPMr		100100		28535274
oprD	PA0958	Val147fs		MEMi, IPMr		50100		Preprint (doi.org/10.1101/19013870)
oprD	PA0958	Val153Leu	V127L	None		0	Natural variation, does not confer AMR	Madden et al., 2024
oprD	PA0958	Val189del		None		0	Natural variation, does not confer AMR	Madden et al., 2024
oprD	PA0958	Val189Thr		None		0	Natural variation, does not confer AMR	19738025, 28535274; Madden et al., 2024
oprD	PA0958	Val359Leu		None		0	Natural variation, does not confer AMR	33471435; Madden et al., 2024
oprD	PA0958	Val377fs	1129delG	None		0	Natural variation, does not confer AMR	Madden et al., 2024
oprD	PA0958	Val377Ser		MEMr, IPMr		100100		33471435
PA0027	PA0027	Lys34Asn	NA	PIPr	NA	100	<PUTATIVE VARIANT> <GWAS DERIVED>	Madden et al., 2024
PA0295	PA0295	Ala155Thr	NA	None	NA	0	Natural variation, does not confer AMR	Madden et al., 2024
PA0746	PA0746	Lys106Asn	NA	FEPr	NA	100	<PUTATIVE VARIANT> <GWAS DERIVED>	Madden et al., 2024
PA0799	PA0799	Ala275Thr	NA	None	NA	0	Natural variation, does not confer AMR	Madden et al., 2024
PA0946	PA0946	Arg287Trp	NA	None	NA	0	Natural variation, does not confer AMR	Madden et al., 2024
PA1045	PA1045	Lys322Arg	NA	None	NA	0	Natural variation, does not confer AMR	Madden et al., 2024
PA1487	PA1487	Arg185Ser	NA	None	NA	0	Natural variation, does not confer AMR	Madden et al., 2024
PA1549	PA1549	Ala441fs		None		0	Natural variation, does not confer AMR	31570397; Madden et al., 2024
PA1549	PA1549	Ala442fs		None		0	Natural variation, does not confer AMR	31570397; Madden et al., 2024
PA1923	PA1923	Ala350Val	NA	TZPr	NA	100	<PUTATIVE VARIANT> <GWAS DERIVED>	Madden et al., 2024
PA1997	PA1997	Ile54Val	NA	None	NA	0	Natural variation, does not confer AMR	Madden et al., 2024
PA2020	PA2020	Asn54_Lys55dup		None		0	Natural variation, does not confer AMR	Madden et al., 2024
PA2020	PA2020	Leu199Arg	NA	FEPr	NA	100	<PUTATIVE VARIANT> Derived from comparative genomic analysis	Madden et al., 2024
PA2020	PA2020	Ser198Ile		MEMr		100	<PUTATIVE VARIANT> Derived from comparative genomic analysis	Madden et al., 2024
PA2020	PA2020	Thr32Asn		MEMr		100	<PUTATIVE VARIANT> Derived from comparative genomic analysis	Madden et al., 2024
PA2402	PA2402	Val3040Ala	NA	AMKr	NA	100	<PUTATIVE VARIANT> <GWAS DERIVED>	Madden et al., 2024
PA2491	mexS	Ala155Val		TOBr, AMKr		100100		25653649
PA2491	mexS	Arg48Cys	MexS, nfxC, qrh	None		0	Natural variation, does not confer AMR	29177088; Madden et al., 2024
PA2491	mexS	Asp249Asn	MexS, nfxC, qrh	None		0	Natural variation, does not confer AMR	21911574; Madden et al., 2024
PA2491	mexS	Ser124Arg		None	CHLr	0	Natural variation, does not confer AMR	15687188; Madden et al., 2024
PA2491	mexS	Val31_Leu32del	NA	CIPi		50	<PUTATIVE VARIANT> mutation in MexS, regulator of the MexEF-OprN efflux pump	31570397
PA2567	PA2567	Ile508Val	NA	None	NA	0	Natural variation, does not confer AMR	Madden et al., 2024
PA2727	PA2727	Arg383Gln	NA	None	NA	0	Natural variation, does not confer AMR	Madden et al., 2024
PA2736	PA2736	Arg30Gly	NA	AMKr	NA	100	<PUTATIVE VARIANT> <GWAS DERIVED>	Madden et al., 2024
PA2882	PA2882	Gln156His	NA	None	NA	0	Natural variation, does not confer AMR	Madden et al., 2024
PA3047	PA3047	Arg440Cys	PBP4, dacB	CAZr, FEPr, PIPr, TZPr	CTXr	100100100100	<PUTATIVE VARIANT> Mutation in dacB (penicillin-binding protein 4 [PBP4]) that leads to ampC overexpression. Requires functional ampR	19325877
PA3047	PA3047	Gln322Arg	PBP4, dacB	CAZr, FEPr, PIPr, TZPr	CZAr, CTXr	100100100100	<PUTATIVE VARIANT> Mutation in dacB (penicillin-binding protein 4 [PBP4]) that leads to ampC overexpression. Requires functional ampR	19325877
PA3047	PA3047	Gly366Ser	PBP4, dacB	CAZr, FEPr, PIPr, TZPr	CZAr, CTXr	100100100100	<PUTATIVE VARIANT> Mutation in dacB (penicillin-binding protein 4 [PBP4]) that leads to ampC overexpression. Requires functional ampR	22733064
PA3047	PA3047	Gly427Asp	PBP4, dacB	CAZr, FEPr, PIPr, TZPr	CZAr, CTXr	100100100100	<PUTATIVE VARIANT> Mutation in dacB (penicillin-binding protein 4 [PBP4]) that leads to ampC overexpression. Requires functional ampR	22733064
PA3047	PA3047	Gly437Asp	PBP4, dacB	CAZr, FEPr, PIPr, TZPr	CTXr	100100100100	<PUTATIVE VARIANT> Mutation in dacB (penicillin-binding protein 4 [PBP4]) that leads to ampC overexpression. Requires functional ampR	31818817; 19325877
PA3047	PA3047	Leu204Pro	PBP4, dacB	CAZr, FEPr, PIPr, TZPr	CTXr	100100100100	<PUTATIVE VARIANT> Mutation in dacB (penicillin-binding protein 4 [PBP4]) that leads to ampC overexpression. Requires functional ampR	19325877
PA3047	PA3047	Leu304Pro	PBP4, dacB	CAZr, FEPr, PIPr, TZPr	CTXr	100100100100	<PUTATIVE VARIANT> Mutation in dacB (penicillin-binding protein 4 [PBP4]) that leads to ampC overexpression. Requires functional ampR	19325877
PA3047	PA3047	Lys75Arg	PBP4, dacB	CAZr, FEPr, PIPr, TZPr	CTXr	100100100100	<PUTATIVE VARIANT> Mutation in dacB (penicillin-binding protein 4 [PBP4]) that leads to ampC overexpression. Requires functional ampR	19325877
PA3047	PA3047	Phe324Ser	PBP4, dacB	CAZr, FEPr, PIPr, TZPr	CTXr	100100100100	<PUTATIVE VARIANT> Mutation in dacB (penicillin-binding protein 4 [PBP4]) that leads to ampC overexpression. Requires functional ampR	19325877
PA3047	PA3047	Phe438Leu	PBP4, dacB	CAZr, FEPr, PIPr, TZPr	CTXr	100100100100	<PUTATIVE VARIANT> Derived from comparative genomic analysis	Madden et al., 2024
PA3047	PA3047	Pro59Ser	PBP4, dacB	CAZr, FEPr, PIPr, TZPr	CTXr	100100100100	<PUTATIVE VARIANT> Mutation in dacB, associated in ampC upregulation and B-lactam AMR	27736752
PA3047	PA3047	Ser230Ile	PBP4, dacB	CAZr, FEPr, PIPr, TZPr	CTXr	100100100100	<PUTATIVE VARIANT> Derived from comparative genomic analysis	Madden et al., 2024
PA3047	PA3047	Ser370Leu	PBP4, dacB	CAZr, FEPr, PIPr, TZPr	CTXr	100100100100	<PUTATIVE VARIANT> Mutation in dacB (penicillin-binding protein 4 [PBP4]) that leads to ampC overexpression. Requires functional ampR	19325877
PA3047	PA3047	Ser72Leu	PBP4, dacB	CAZr, FEPi, PIPr, TZPr	CZAr, CTXr	100100100100	<PUTATIVE VARIANT> Mutation in dacB (penicillin-binding protein 4 [PBP4]) that leads to ampC overexpression. Requires functional ampR	19325877
PA3047	PA3047	Thr27Ser	PBP4, dacB	CAZr, FEPr, PIPr, TZPr	CTXr	100100100100	<PUTATIVE VARIANT> Derived from comparative genomic analysis	Madden et al., 2024
PA3047	PA3047	Thr428Pro	PBP4, dacB	CAZr, FEPr, PIPr, TZPr	CTXr	100100100100	<PUTATIVE VARIANT> Mutation in dacB (penicillin-binding protein 4 [PBP4]) that leads to ampC overexpression. Requires functional ampR	32814972
PA3047	PA3047	Thr79Pro	PBP4, dacB	CAZr, FEPr, PIPr, TZPr	CZAr, CTXr	100100100100	<PUTATIVE VARIANT> Mutation in dacB (penicillin-binding protein 4 [PBP4]) that leads to ampC overexpression. Requires functional ampR	19325877
PA3047	PA3047	Trp447Arg	PBP4, dacB	CAZr, FEPr, PIPr, TZPr	CTXr	100100100100	<PUTATIVE VARIANT> Mutation in dacB (penicillin-binding protein 4 [PBP4]) that leads to ampC overexpression. Requires functional ampR	19325877
PA3178	PA3178	Ala115Val	NA	None	NA	0	Natural variation, does not confer AMR	Madden et al., 2024
PA3491	rnfC	Ala639Val	sfcA	None		0	Natural variation, does not confer AMR	33875431; Madden et al., 2024
PA3491	rnfC	Ala751Pro	sfcA	None		0	Natural variation, does not confer AMR	Madden et al., 2024
PA3491	rnfC	Ala759Thr	sfcA	None		0	Natural variation, does not confer AMR	Madden et al., 2024
PA3491	rnfC	Cys198Arg	sfcA	None		0	Natural variation, does not confer AMR	Madden et al., 2024
PA3491	rnfC	Gly652Arg	sfcA	None		0	Natural variation, does not confer AMR	Madden et al., 2024
PA3491	rnfC	His87Pro	sfcA	None		0	Natural variation, does not confer AMR	31570397; 33875431
PA3491	rnfC	Ile726Thr	sfcA	None		0	Natural variation, does not confer AMR	Madden et al., 2024
PA3491	rnfC	Thr68Ser	sfcA	None		0	Natural variation, does not confer AMR	Madden et al., 2024
PA3559	PA3559	Tyr28Asn	pmrE, udg	CSTr, PMBr		100100	Mutation in pmrE (PA3559) confer resistance to polymyxin class of antibiotics. PmrE is required for the synthesis and transfer of 4-amino-4-deoxy-L-arabinose (Ara4N) to Lipid A, which allows gram-negative bacteria to resist the antimicrobial activity of cationic antimicrobial peptides and antibiotics such as polymyxin	28630206
PA3559	PA3559	Tyr28Cys	pmrE, udg	CSTr, PMBr		100100	Mutation in pmrE (PA3559) confer resistance to polymyxin class of antibiotics. PmrE is required for the synthesis and transfer of 4-amino-4-deoxy-L-arabinose (Ara4N) to Lipid A, which allows gram-negative bacteria to resist the antimicrobial activity of cationic antimicrobial peptides and antibiotics such as polymyxin	28630206
PA4120	PA4120	Gly159fs		None		0	Natural variation, does not confer AMR	Madden et al., 2024
PA4120	PA4120	Ser158fs		None		0	Natural variation, does not confer AMR	Madden et al., 2024
PA4218	PA4218	Arg171Cys		None		0	Natural variation, does not confer AMR	32129854; Madden et al., 2024
PA4218	PA4218	Met87Ile		None		0	Natural variation, does not confer AMR	32129854; Madden et al., 2024
PA4218	PA4218	Thr172Ala		None		0	Natural variation, does not confer AMR	32129854; Madden et al., 2024
PA4318	PA4318	Pro243Ser	NA	PIPr	NA	100	<PUTATIVE VARIANT> <GWAS DERIVED>	Madden et al., 2024
PA4375	PA4375	Gly930Glu	NA	None	NA	0	Natural variation, does not confer AMR	Madden et al., 2024
PA4622	PA4622	Ile380Val	NA	None	NA	0	Natural variation, does not confer AMR	Madden et al., 2024
PA4677	PA4677	Asp138Val	NA	FEPr	NA	100	<PUTATIVE VARIANT> <GWAS DERIVED>	Madden et al., 2024
PA5003	PA5003	Arg268*		None		0	Natural variation, does not confer AMR	Madden et al., 2024
PA5087	PA5087	Leu169Val	NA	None	NA	0	Natural variation, does not confer AMR	Madden et al., 2024
PA5238	PA5238	Val85fs		None		0	Natural variation, does not confer AMR	Madden et al., 2024
parC	PA4964	Asp79Asn		CIPr		100	<PRECURSOR MUTATION> Mutation in topoisomerase IV subunit A conferring quinolone resistance. Usually require additional mutations in GyrA, ParE and or MexR to confer clinically-relevant CIP resistance.	12727072
parC	PA4964	Gln405Arg		None		0	Natural variation, does not confer AMR	Madden et al., 2024
parC	PA4964	Glu84Lys		CIPr		100	<PRECURSOR MUTATION> Mutation in topoisomerase IV subunit A conferring quinolone resistance. Usually require additional mutations in GyrA, ParE and or MexR to confer clinically-relevant CIP resistance.	12727072
parC	PA4964	Gly72Arg		CIPr		100	<PRECURSOR MUTATION> Mutation in topoisomerase IV subunit A conferring quinolone resistance. Usually require additional mutations in GyrA, ParE and or MexR to confer clinically-relevant CIP resistance.	12727072
parC	PA4964	Gly78Cys		CIPr		100	<PRECURSOR MUTATION> Mutation in topoisomerase IV subunit A conferring quinolone resistance. Usually require additional mutations in GyrA, ParE and or MexR to confer clinically-relevant CIP resistance.	12727072
parC	PA4964	Lys73Val		CIPr		100	<PRECURSOR MUTATION> Mutation in topoisomerase IV subunit A conferring quinolone resistance. Usually require additional mutations in GyrA, ParE and or MexR to confer clinically-relevant CIP resistance.	12727072
parC	PA4964	Ser63Leu		CIPr		100	<PRECURSOR MUTATION> Mutation in topoisomerase IV subunit A conferring quinolone resistance. Usually require additional mutations in GyrA, ParE and or MexR to confer clinically-relevant CIP resistance.	12727072
parC	PA4964	Ser80Leu		CIPr		100	<PRECURSOR MUTATION> Mutation in topoisomerase IV subunit A conferring quinolone resistance. Usually require additional mutations in GyrA, ParE and or MexR to confer clinically-relevant CIP resistance.	12727072
parC	PA4964	Ser80Phe		CIPr		100	<PRECURSOR MUTATION> Mutation in topoisomerase IV subunit A conferring quinolone resistance. Usually require additional mutations in GyrA, ParE and or MexR to confer clinically-relevant CIP resistance.	12727072
parC	PA4964	Ser80Trp		CIPr		100	<PRECURSOR MUTATION> Mutation in topoisomerase IV subunit A conferring quinolone resistance. Usually require additional mutations in GyrA, ParE and or MexR to confer clinically-relevant CIP resistance.	12727072
parC	PA4964	Ser87Leu		CIPr		100	<PRECURSOR MUTATION> Established mutation in topoisomerase IV subunit A conferring quinolone resistance. Usually require additional mutations in GyrA, ParE and or MexR to confer clinically-relevant CIP resistance.	34540307; 31570397_x000D_
parC	PA4964	Ser87Trp		CIPr		100	<PRECURSOR MUTATION> Mutation in topoisomerase IV subunit A conferring quinolone resistance. Usually require additional mutations in GyrA, ParE and or MexR to confer clinically-relevant CIP resistance.	23274661 - reference identified position 87 as important
parC	PA4964	Val48Ala		CIPr		100	<PUTATIVE VARIANT> Mutation in topoisomerase IV subunit A conferring quinolone resistance. Usually require additional mutations in GyrA, ParE and or MexR to confer clinically-relevant CIP resistance.	28273168
parC	PA4964	Val646Leu		None		0	Natural variation, does not confer AMR	Madden et al., 2024
parE	PA4967	Ala473Val		None		0	Natural variation, does not confer AMR	11451683, 15784307, 33875431; Madden et al., 2024
parE	PA4967	Asp419Asn	NA	CIPr	NA	100	<PRECURSOR MUTATION> Mutations in DNA topoisomerase subunit parE prevents antibiotics from inhibiting DNA synthesis, thus conferring resistance	15784307; 24982833
parE	PA4967	Asp533Glu		None		0	Natural variation, does not confer AMR	Madden et al., 2024
parE	PA4967	Glu459Asp	E459D	CIPi		50	<PRECURSOR MUTATION> Mutations in DNA topoisomerase subunit parE prevents antibiotics from inhibiting DNA synthesis, thus conferring resistance	15784307
parE	PA4967	Glu459Lys	E459K	CIPi		50	<PUTATIVE VARIANT> Derived from comparative genomic analysis	Madden et al., 2024
parE	PA4967	Met437Ile		None	CIPr	0	Natural variation, does not confer AMR	23274661; Madden et al., 2024
parE	PA4967	Pro394Arg	NA	CIPi	NA	50	<PRECURSOR MUTATION> Mutations in DNA topoisomerase subunit parE prevents antibiotics from inhibiting DNA synthesis, thus conferring resistance	15917569
parE	PA4967	Ser457Arg	NA	CIPr	NA	100	<PRECURSOR MUTATION> Mutations in DNA topoisomerase subunit parE prevents antibiotics from inhibiting DNA synthesis, thus conferring resistance	21797666
parE	PA4967	Ser457Gly	S457G	CIPi		50	<PRECURSOR MUTATION> Mutations in DNA topoisomerase subunit parE prevents antibiotics from inhibiting DNA synthesis, thus conferring resistance	29681898
parE	PA4967	Ser457Thr	S457T	CIPi		50	<PRECURSOR MUTATION> Mutations in DNA topoisomerase subunit parE prevents antibiotics from inhibiting DNA synthesis, thus conferring resistance	29681898
parE	PA4967	Val460Gly		CIPi		50	<PUTATIVE VARIANT> <PRECURSOR MUTATION> Mutations in DNA topoisomerase subunit parE prevents antibiotics from inhibiting DNA synthesis, thus conferring resistance	31570397
parE	PA4967	Val520Ala		CIPi		50	<PUTATIVE VARIANT> Derived from comparative genomic analysis	Madden et al., 2024
parR	PA1799	Glu156Lys		CSTr, PMBr, MEMr	IPMr, CIPr	100,100, 100	<PUTATIVE VARIANT> Mutation in parR (cytoplasmic response regulator; member of two-component response regulator) which regulates oprD, the mexXY efflux pump	21149619, 29681898
parR	PA1799	Glu214Asp	E214D	CSTr, PMBr, MEMr		100,100, 100	<PUTATIVE VARIANT> Mutation in parR (cytoplasmic response regulator; member of two-component response regulator) which regulates oprD, the mexXY efflux pump	27736752
parR	PA1799	Leu165Phe		MEMr		100	<PUTATIVE VARIANT> Derived from comparative genomic analysis	Madden et al., 2024
parR	PA1799	Met59Ile		None	CSTr, IPMr, MEMr, CIPr, AMKr, TOBr, FEPr	0	Natural variation, does not confer AMR	Madden et al., 2024
parR	PA1799	Val68Ala		CAZr		100	<PUTATIVE VARIANT> <GWAS DERIVED>	Madden et al., 2024
parS	PA1798	Ala138Thr		None		0	Natural variation, does not confer AMR	24145539; Madden et al., 2024
parS	PA1798	Ala149Thr		MEMr		100	<PUTATIVE VARIANT> <GWAS DERIVED>	Madden et al., 2024
parS	PA1798	Ala168Val		CSTr, PMBr, MEMr		100100100	<PUTATIVE VARIANT> Mutation in ParS, which is responsible for the repression of oprD	21149619
parS	PA1798	Ala296Pro		CSTr, MEMr		100100	<PUTATIVE VARIANT> Mutation in ParS, which is responsible for the repression of oprD	24994873
parS	PA1798	Arg383Cys		CSTr		100	<PUTATIVE VARIANT> Derived from comparative genomic analysis	Madden et al., 2024
parS	PA1798	Arg7His		PIPr		100	<PUTATIVE VARIANT> Derived from comparative genomic analysis	Madden et al., 2024
parS	PA1798	Asp249Asn		TZPr, AMKi		100,50	<PUTATIVE VARIANT> Derived from comparative genomic analysis	Madden et al., 2024
parS	PA1798	Gln232Glu		CSTr, PMBr, MEMr		100100100	<PUTATIVE VARIANT> Mutation in ParS, which is responsible for the repression of oprD	23997018
parS	PA1798	Gly361Arg		CSTr, PMBr, MEMr		100100100	<PUTATIVE VARIANT> Mutation in ParS, which is responsible for the repression of oprD	23997018
parS	PA1798	His398Arg		None		0	Natural variation, does not confer AMR	24994873; Madden et al., 2024
parS	PA1798	Leu137Pro		None		0	Natural variation, does not confer AMR	24145539; Madden et al., 2024
parS	PA1798	Leu14Gln		CSTr, PMBr, MEMr		100,100, 100	<PUTATIVE VARIANT> Mutation in ParS, which is responsible for the repression of oprD	21149619
parS	PA1798	Val101Met		MEMr		100	<PUTATIVE VARIANT> Mutation in ParS, which is responsible for the repression of oprD	29681898
parS	PA1798	Val295Leu		CSTr, MEMr		100100	<PUTATIVE VARIANT> Mutation in ParS, which is responsible for the repression of oprD	24994873
pbpA	PA4003	Val133Ala		CAZr, FEPr, TZPr, PIPr		100100100100	<PUTATIVE VARIANT> Mutation in pbpA (penicillin-binding protein 2) associated with decreased susceptibility to certain B-lactam antibiotics	28273168
pbpG	PA0869	Gly50Ser		CAZr, FEPr, TZPr, PIPr		100100100100	<PUTATIVE VARIANT> Mutation in pbpG (D-alanyl-D-alanine-endopeptidase) associated with decreased suscpetibility to certain B-lactam antibiotics	28273168
pbpG	PA0869	Val305Ala		CAZr, FEPr, TZPr, PIPr		100100100100	<PUTATIVE VARIANT> Mutation in pbpG (D-alanyl-D-alanine-endopeptidase) associated with decreased suscpetibility to certain B-lactam antibiotics	28273168
pckA	PA5192	Ala461Thr	NA	None	NA	0	Natural variation, does not confer AMR	Madden et al., 2024
pcoB	PA2064	Gln59Lys	NA	None	NA	0	Natural variation, does not confer AMR	Madden et al., 2024
pdxB	PA1375	Glu367Gly	NA	None	NA	0	Natural variation, does not confer AMR	Madden et al., 2024
phoP	PA1179	Ala110Val	NA	CSTr, PMBr	NA	100100	Mutation in PhoP, as a member of the two-component regulatory system (phoP-phoQ) involved in resistance to polymyxin antibiotics	24412662
phoP	PA1179	Arg117Leu	NA	CSTr, PMBr	NA	100100	Mutation in PhoP, as a member of the two-component regulatory system (phoP-phoQ) involved in resistance to polymyxin antibiotics	24412662
phoP	PA1179	Asn188His	NA	CSTr	NA	100	Mutation in PhoP, as a member of the two-component regulatory system (phoP-phoQ) involved in resistance to polymyxin antibiotics	28392440; 23997018
phoP	PA1179	Asn188Tyr	NA	CSTr	NA	100	Mutation in PhoP, as a member of the two-component regulatory system (phoP-phoQ) involved in resistance to polymyxin antibiotics	28392440
phoQ	PA1180	Ala143Val	A143V	CSTr, MEMr		100100	Mutation in PhoQ, as a member of the two-component regulatory system (phoP-phoQ) involved in resistance to polymyxin antibiotics	24412662
phoQ	PA1180	Ala207Thr	NA	CSTr	NA	100	Mutation in PhoQ, as a member of the two-component regulatory system (phoP-phoQ) involved in resistance to polymyxin antibiotics	23997018
phoQ	PA1180	Arg214His	NA	CSTr	NA	100	Mutation in PhoQ, as a member of the two-component regulatory system (phoP-phoQ) involved in resistance to polymyxin antibiotics	23997018
phoQ	PA1180	Asn104Ile	NA	CSTr	NA	100	Mutation in PhoQ, as a member of the two-component regulatory system (phoP-phoQ) involved in resistance to polymyxin antibiotics	23997018
phoQ	PA1180	His223Arg	NA	CSTr	NA	100	Mutation in PhoQ, as a member of the two-component regulatory system (phoP-phoQ) involved in resistance to polymyxin antibiotics	19752280
phoQ	PA1180	Lys123Gln	K123Q	CSTr, MEMr		100100	Mutation in PhoQ, as a member of the two-component regulatory system (phoP-phoQ) involved in resistance to polymyxin antibiotics	24412662; 23997018
phoQ	PA1180	Val184Gly	NA	CSTr	NA	100	Mutation in PhoQ, as a member of the two-component regulatory system (phoP-phoQ) involved in resistance to polymyxin antibiotics	23997018
phoQ	PA1180	Val260Gly	V260G	None		0	Natural variation, does not confer AMR	Madden et al., 2024
pilE	PA4556	Leu121fs	PA4556	None		0	Natural variation, does not confer AMR	Madden et al., 2024
pmrA	PA4776	Leu157Gln		CSTr, PMBr		100100	Mutation in PhoQ, as a member of the two-component regulatory system (phoP-phoQ) involved in resistance to polymyxin antibiotics	24412662
pmrA	PA4776	Leu72Phe		CSTr		100	<PUTATIVE VARIANT> Derived from comparative genomic analysis	Madden et al., 2024
pmrB	PA4777	Ala247Thr	A247T	CSTr, PMBr		100100	<PUTATIVE VARIANT> Mutation in pmrB, a histidine protein kinase sensor Lipid A modification gene; part of a two-component system involved in polymyxin resistance	29437613, 24349887; 19752280
pmrB	PA4777	Ala248Thr	basS, PA4777	CSTr, PMBr		100100	<PUTATIVE VARIANT> Mutation in pmrB, a histidine protein kinase sensor Lipid A modification gene; part of a two-component system involved in polymyxin resistance	22106224
pmrB	PA4777	Ala248Val	A248V	CSTr, PMBr		100100	Mutation in pmrB, a histidine protein kinase sensor Lipid A modification gene; part of a two-component system involved in polymyxin resistance	14702327
pmrB	PA4777	Ala54Val	A54V	CSTr, PMBr		100100	Mutation in pmrB, a histidine protein kinase sensor Lipid A modification gene; part of a two-component system involved in polymyxin resistance	22106224
pmrB	PA4777	Ala67Thr	NA	None	NA	0	Natural variation, does not confer AMR	24412662; Madden et al., 2024
pmrB	PA4777	Arg10Leu	NA	CSTr	NA	100	<PUTATIVE VARIANT> Derived from comparative genomic analysis	Madden et al., 2024
pmrB	PA4777	Arg135Gln	R135Q	CSTr, PMBr		100100	<PUTATIVE VARIANT> Mutation in pmrB, a histidine protein kinase sensor Lipid A modification gene; part of a two-component system involved in polymyxin resistance	22106224
pmrB	PA4777	Arg155His		CSTr		100	<PUTATIVE VARIANT> Derived from comparative genomic analysis	Madden et al., 2024
pmrB	PA4777	Arg259His	basS, PA4777	CSTr, PMBr		100100	Mutation in pmrB, a histidine protein kinase sensor Lipid A modification gene; part of a two-component system involved in polymyxin resistance	22106224
pmrB	PA4777	Arg57His	NA	CSTr, PMBr	NA	100100	<PUTATIVE VARIANT> Mutation in pmrB, a histidine protein kinase sensor Lipid A modification gene; part of a two-component system involved in polymyxin resistance	22106224
pmrB	PA4777	Arg79His	R79H	CSTr, PMBr		100100	<PUTATIVE VARIANT> Mutation in pmrB, a histidine protein kinase sensor Lipid A modification gene; part of a two-component system involved in polymyxin resistance	22106224
pmrB	PA4777	Asp70Asn	NA	None	NA	0	Natural variation, does not confer AMR	24412662; Madden et al., 2024
pmrB	PA4777	Glu320Lys	basS, PA4777	CSTr, PMBr		100100	Mutation in pmrB, a histidine protein kinase sensor Lipid A modification gene; part of a two-component system involved in polymyxin resistance	28630206
pmrB	PA4777	Gly188Asp	NA	CSTr, PMBr	NA	100100	<PUTATIVE VARIANT> Mutation in pmrB, a histidine protein kinase sensor Lipid A modification gene; part of a two-component system involved in polymyxin resistance	22106224
pmrB	PA4777	Gly68Asp		CSTr, PMBr		100100		24412662
pmrB	PA4777	His340Arg	NA	None	NA	0	Natural variation, does not confer AMR	24412662; Madden et al., 2024
pmrB	PA4777	Leu14Pro	L14P	CSTr, PMBr		100100	<PUTATIVE VARIANT> Mutation in pmrB, a histidine protein kinase sensor Lipid A modification gene; part of a two-component system involved in polymyxin resistance	22106224
pmrB	PA4777	Leu167Pro	NA	CSTr, PMBr	NA	100100	Mutation in pmrB, a histidine protein kinase sensor Lipid A modification gene; part of a two-component system involved in polymyxin resistance	24412662
pmrB	PA4777	Leu17Gln	basS, PA4777	CSTr, PMBr		100100	<PUTATIVE VARIANT> Mutation in pmrB, a histidine protein kinase sensor Lipid A modification gene; part of a two-component system involved in polymyxin resistance	35184552; 28630206
pmrB	PA4777	Leu243Gln	NA	CSTr, PMBr	NA	100100	<PUTATIVE VARIANT> Mutation in pmrB, a histidine protein kinase sensor Lipid A modification gene; part of a two-component system involved in polymyxin resistance	14702327; 22106224
pmrB	PA4777	Met292Ile	basS, PA4777	None		0	Natural variation, does not confer AMR	19663916, 22106224; Madden et al., 2024
pmrB	PA4777	Met292Thr	basS, PA4777	CSTr, PMBr		100100	Mutation in pmrB, a histidine protein kinase sensor Lipid A modification gene; part of a two-component system involved in polymyxin resistance	24349887
pmrB	PA4777	Met356Thr	M356T	CSTr, PMBr		100100	<PUTATIVE VARIANT> Mutation in pmrB, a histidine protein kinase sensor Lipid A modification gene; part of a two-component system involved in polymyxin resistance	27736752
pmrB	PA4777	Met48Leu	NA	CSTr, PMBr	NA	100100	<PUTATIVE VARIANT> Mutation in pmrB, a histidine protein kinase sensor Lipid A modification gene; part of a two-component system involved in polymyxin resistance	24412662
pmrB	PA4777	Phe237Leu	NA	CSTr, PMBr	NA	100100	<PUTATIVE VARIANT> Mutation in pmrB, a histidine protein kinase sensor Lipid A modification gene; part of a two-component system involved in polymyxin resistance	23997018
pmrB	PA4777	Pro216Gln	basS, PA4777	CSTr, PMBr		100100	<PUTATIVE VARIANT> Mutation in pmrB, a histidine protein kinase sensor Lipid A modification gene; part of a two-component system involved in polymyxin resistance	28630206
pmrB	PA4777	Pro254Leu	basS, PA4777	CSTr, PMBr		100100	<PUTATIVE VARIANT> Mutation in pmrB, a histidine protein kinase sensor Lipid A modification gene; part of a two-component system involved in polymyxin resistance	28630206
pmrB	PA4777	Pro456Ser	NA	CSTr, PMBr	NA	100100	<PUTATIVE VARIANT> Mutation in pmrB, a histidine protein kinase sensor Lipid A modification gene; part of a two-component system involved in polymyxin resistance	22106224
pmrB	PA4777	Ser257Asn	NA	CSTr, PMBr	NA	100100	<PUTATIVE VARIANT> Mutation in pmrB, a histidine protein kinase sensor Lipid A modification gene; part of a two-component system involved in polymyxin resistance	22106224; 29437613
pmrB	PA4777	Ser257Asp	basS, PA4777	CSTr, PMBr		100100	Mutation in pmrB, a histidine protein kinase sensor Lipid A modification gene; part of a two-component system involved in polymyxin resistance	28630206
pmrB	PA4777	Thr158Ile		CSTr		100	<PUTATIVE VARIANT> Derived from comparative genomic analysis	Madden et al., 2024
pmrB	PA4777	Thr253Met		CSTr		100	<PUTATIVE VARIANT> Derived from comparative genomic analysis	Madden et al., 2024
pmrB	PA4777	Thr343Ala	NA	None	NA	0	Natural variation, does not confer AMR	24412662; Madden et al., 2024
pmrB	PA4777	Tyr345His	NA	None	NA	0	Natural variation, does not confer AMR	24349887; 19752280; Madden et al., 2024
pmrB	PA4777	Val15Ile	NA	None	NA	0	Natural variation, does not confer AMR	24412662; Madden et al., 2024
pmrB	PA4777	Val281Ile	NA	CSTr, PMBr	NA	100100	<PUTATIVE VARIANT> Mutation in pmrB, a histidine protein kinase sensor Lipid A modification gene; part of a two-component system involved in polymyxin resistance	23997018
pmrB	PA4777	Val9Ala	basS, PA4777	CSTr, PMBr		100100	<PUTATIVE VARIANT> Mutation in pmrB, a histidine protein kinase sensor Lipid A modification gene; part of a two-component system involved in polymyxin resistance	28630206
polA	PA5493	Lys395Arg		AMKr		100	<PUTATIVE VARIANT> Derived from comparative genomic analysis	Madden et al., 2024
ponA	PA5045	Met671Ile		CAZr, FEPr, TZPr, PIPr		100,100,100, 100	<PUTATIVE VARIANT> Derived from comparative genomic analysis	Madden et al., 2024
pprA	PA4293	Ala77Pro		AMKr, TOBr		100100	Mutation in pprA as part of a two-component regulatory system, linked to aminoglycoside resistance by decreasing membrane permeability	28273168
pprB	PA4296	Asn253His		CSTr		100	<PUTATIVE VARIANT> Derived from comparative genomic analysis	Madden et al., 2024
ptsP	PA0337	Asp720fs		TOBr		100	<PUTATIVE VARIANT> Mutation in ptsP (encoding phosphoenolpyruvate protein phosphotransferase) as an important marker for tobramycin resistance.	33903100
ptsP	PA0337	Glu677fs		TOBr		100	<PUTATIVE VARIANT> Mutation in ptsP (encoding phosphoenolpyruvate protein phosphotransferase) as an important marker for tobramycin resistance.	33903100
rplB	PA4260	Gly138Asp		AMKr		100		27139485
rplB	PA4260	Gly138Leu	NA	AMKr	NA	100	<PUTATIVE VARIANT> Mutation in the 50S ribosomal sub-unit protein L2. Involved in aminoglycoside resistance	32660986
rplB	PA4260	Gly138Ser		TOBi, AMKr		50100	<PUTATIVE VARIANT> Derived from comparative genomic analysis	Madden et al., 2024
rplB	PA4260	Gly138Val	413 G>T	AMKr, TOBr		100100	<PUTATIVE VARIANT> Mutation in the 50S ribosomal sub-unit protein L2. Involved in aminoglycoside resistance; Specific location was identified in 27139485	32660986
rplB	PA4260	Ile144Val		AMKr		100		28717172
spoT	PA5338	Gly496Ser	NA	CAZr	NA	100	<PUTATIVE VARIANT> Derived from comparative genomic analysis	Madden et al., 2024
tuf1	PA4277	Val21Leu	61G>C	AMKr, TOBr		100100	Mutation in Elongation factor Tu, involved in aminoglycoside resistance	32660986
vgrG1	PA0091	Gln214His		AMKi		50	<PUTATIVE VARIANT> Derived from comparative genomic analysis	Madden et al., 2024
wapR	PA5000	Gly163Asp		CSTr		100	<PUTATIVE VARIANT> Derived from comparative genomic analysis	Madden et al., 2024
xylS	PA2519	Thr242Pro		None		0	Natural variation, does not confer AMR	Madden et al., 2024

## Sheet: 3. AMR gene coverage
Gene	Locus_tag	Chromosome	Start_coords	End_coords	Upregulation_or_loss	Antibiotic_affected	Potential_antibiotic_affected	Threshold	Comments	Reference(s)
algP	PA5253	Chromosome	5915043	5916101	loss	None		0	<GWAS DERIVED> Natural variation; overrepresented in AMR strains, but also present in antimicrobial-susceptible strains	Madden et al., 2024
ampC	PA4110	Chromosome	4594029	4595222	upregulation	CAZr, FEPr, PIPr, TZPr		100100100100	Encodes Class C B-lactamase. Upregulation causes AMR towards multiple B-lactams	16251318
ampC-ampR	intergenic	Chromosome	4593881	4594028	loss	CAZr, PIPr, TZPr		100100100	Intergenic region between ampC inducers. Loss may cause ampC upregulation	12384343
ampD	PA4522_a	Chromosome	5064774	5064850	loss	CAZi, PIPi		50,50,50	<PUTATIVE><COMBINATION> Loss may cause ampC upregulation and may confer AMR towards CAZ, PIP, and TZP. Needs refinement (currently leading to false positives)	16251318, 10681322
ampD	PA4522_b	Chromosome	5064865	5065340	loss	CAZi, PIPi		50,50,50	<PUTATIVE><COMBINATION> Loss may cause ampC upregulation and may confer AMR towards CAZ, PIP, and TZP. Needs refinement (currently leading to false positives)	16251318, 10681322
ampDh2	PA5485	Chromosome	6176516	6177295	loss	PIPr, TZPr, FEPr, IPMi		100,100,100,50	<PUTATIVE><COMBINATION> Loss may cause ampC upregulation and may confer AMR towards CAZ, PIP, and TZP. Needs refinement (currently leading to false positives)	16251318
ampDh3	PA0807	Chromosome	884799	885566	loss	CAZr, PIPr, TZPr, FEPr, IPMi		100,100,100,100,50	<PUTATIVE><COMBINATION> Loss may cause ampC upregulation and may confer AMR towards CAZ, PIP, and TZP. Needs refinement (currently leading to false positives)	16251318
ampE	PA4521	Chromosome	5063941	5064777	loss	CAZr, PIPr, TZPr		100100100	<PUTATIVE> Encoded in the same operon as ampD - need to confirm function	16251318
ampG	PA4393	Chromosome	4922407	4924191	loss	CAZs, PIPs, TZPs, FEPs		-45,-45,-45,-45	<PUTATIVE> ampG is involved (alongside ampP) in ampC upregulation (Kong et al., 2010). Loss is associated with conferring sensitivity towards many B-lactams	21192796
ampP	PA4218	Chromosome	4721614	4722858	loss	CAZs, PIPs, TZPs, FEPs		-45,-45,-45,-45	<PUTATIVE> ampP is involved (alongside ampG) in ampC upregulation (Kong et al., 2010). Loss is associated with conferring sensitivity towards many B-lactams	21192796
ampR	PA4109	Chromosome	4593023	4593880	loss	None		0	<GWAS DERIVED> Natural variation; overrepresented in AMR strains, but also present in antimicrobial-susceptible strains	Madden et al., 2024
argJ	PA4402	Chromosome	4932502	4933719	loss	CAZr	CTXr	100	<PUTATIVE> Loss may result in decreased susceptibility to CAZ and CTX (Dotsch et al., 2009)	19332674
aroB	PA5038	Chromosome	5674028	5675134	loss	PIPr, TZPr, FEPr	CTXr	100100100	<PUTATIVE> Loss may result in decreased susceptibility to PIP, TZP, CTX, CAZ and FEP (Dotsch et al., 2009)	19332674
clpV1	PA0090	Chromosome	108221	110929	loss	None		0	<GWAS DERIVED> Natural variation; overrepresented in AMR strains, but also present in antimicrobial-susceptible strains	Madden et al., 2024
cupA1	PA2128	Chromosome	2342493	2343044	loss	None		0	<GWAS DERIVED> Natural variation; overrepresented in AMR strains, but also present in antimicrobial-susceptible strains	Madden et al., 2024
ecfX	PA1300	Chromosome	1409949	1410476	loss	Speciation		0	Absence of this target means that this strain is likely not P. aeruginosa	19026507
etfA	PA2951	Chromosome	3310792	3311721	loss	None	PIPr,CTXr	0	<GWAS DERIVED> Natural variation; overrepresented in AMR strains, but also present in antimicrobial-susceptible strains	Madden et al., 2024
fdnH	PA4811	Chromosome	5397690	5398619	loss	PIPr		100	<PUTATIVE> Loss may result in decreased suseptibility to PIP (Dotsch et al., 2009).	19332674
flgM	PA3351	Chromosome	3762804	3763127	loss	None	PIPr	0	<GWAS DERIVED> Natural variation; overrepresented in AMR strains, but also present in antimicrobial-susceptible strains	Madden et al., 2024
fliF	PA1101	Chromosome	1192405	1194201	loss	None	CTXr	0	<GWAS DERIVED> Natural variation; overrepresented in AMR strains, but also present in antimicrobial-susceptible strains	Madden et al., 2024
galU	PA2023	Chromosome	2215102	2215941	loss	None	CTXr, TZPr	0	<GWAS DERIVED> Natural variation; overrepresented in AMR strains, but also present in antimicrobial-susceptible strains	Madden et al., 2024
gidA	PA5565	Chromosome	6257305	6259197	loss	FEPr		100	<PUTATIVE> Loss may result in decreased susceptibility to FEP (Dotsch et al., 2009)	19332674
hslO	PA5193	Chromosome	5846125	5847018	loss	PIPr, TZPr		100100	<PUTATIVE> Loss may result in decreased susceptibility to penams PIP and TZP (Dotsch et al., 2009)	19332674
ldh	PA3418	Chromosome	3824748	3825773	loss	None		0	<GWAS DERIVED> Natural variation; overrepresented in AMR strains, but also present in antimicrobial-susceptible strains	Madden et al., 2024
mexA	PA0425	Chromosome	472024	473175	loss	CIPs, MEMs, CAZs		-50,-50,-50	RND efflux pump responsible for broad MIC increases. Loss of this efflux pump indicates that strains are likely to be sensitive to these compounds	7986004, 7968531
mexB	PA0426	Chromosome	473191	476331	loss	CIPs, MEMs, CAZs		-50,-50,-50	RND efflux pump responsible for broad MIC increases. Loss of this efflux pump indicates that strains are likely to be sensitive to these compounds	7986004, 7968531
mexC	PA4599	Chromosome	5154237	5155400	loss	FEPs, CIPs		-45,-45	RND efflux pump responsible for broad MIC increases. Loss of this efflux pump indicates that strains are likely to be sensitive to these compounds	7986004, 7968531
mexD	PA4598	Chromosome	5151078	5154209	loss	None		0	RND efflux pump responsible for broad MIC increases. Loss of this efflux pump indicates that strains may become sensitive to these compounds	Madden et al., 2024
mexE	PA2493	Chromosome	2808743	2809987	loss	CIPs		-50	RND efflux pump responsible for ciprofloxacin resistance when overexpressed. Loss of this efflux pump indicates that strains are likely to be sensitive to fluoroquinolones	9044268
mexF	PA2494	Chromosome	2810009	2813197	loss	None		0	RND efflux pump responsible for broad MIC increases. Loss of this efflux pump indicates that strains may become sensitive to these compounds	Madden et al., 2024
mexR	PA0424	Chromosome	471306	471749	loss	None	PIPr	0	<GWAS DERIVED> Natural variation; overrepresented in AMR strains, but also present in antimicrobial-susceptible strains	Madden et al., 2024
mexS	PA2491	Chromosome	2806350	2807369	loss	None	CIPr, MEMr, IPMr	0	<GWAS DERIVED> Natural variation; overrepresented in AMR strains, but also present in antimicrobial-susceptible strains	Madden et al., 2024
mexT	PA2492	Chromosome	2807469	2807692	loss	CIPr		100	<PUTATIVE> <REQUIRES REFINEMENT> MexT is a LasR-type transcriptional activator that positively regulates the expression of MexEF-OprN, OprD and MexS	29530852
mexX	PA2019	Chromosome	2211322	2212512	loss	AMKs, TOBs		-45,-45	RND efflux pump responsible for aminoglycoside resistance when overexpressed. Loss of this efflux pump indicates that strains are likely to be sensitive to aminoglycosides	9925549
mexY	PA2018	Chromosome	2208169	2211306	loss	AMKs, TOBs		-45,-45	RND efflux pump responsible for aminoglycoside resistance when overexpressed. Loss of this efflux pump indicates that strains are likely to be sensitive to aminoglycosides	9925549
miaA	PA4945	Chromosome	5548751	5549722	loss	PIPr, TZPr		100100	<PUTATIVE> Loss may result in decreased susceptibility to penams PIP and TZP (Dotsch et al., 2009)	19332674
mpl	PA4020	Chromosome	4498488	4499843	loss	None		0	<GWAS DERIVED> Natural variation; overrepresented in AMR strains, but also present in antimicrobial-susceptible strains	Madden et al., 2024
mrcB	PA4700	Chromosome	5277968	5280292	loss	CAZr, FEPr, PIPr, TZPr		100100100100	<PUTATIVE> Encodes penicillin-binding protein 1B. Loss may confer decreased susceptibility to certain B-lactam antibiotics. Requires verification	28273168
mutL	PA4946	Chromosome	5549780	5551681	loss	None		0	Confers hyper-mutator phenotype. Not associated with conferring AMR	11952911
mutS	PA3620	Chromosome	4054525	4057092	loss	None		0	Confers hyper-mutator phenotype. Not associated with conferring AMR	11952911
mvaT	PA4315	Chromosome	4843812	4844186	loss	None		0	<GWAS DERIVED> Natural variation; overrepresented in AMR strains, but also present in antimicrobial-susceptible strains	Madden et al., 2024
nalC	PA3721	Chromosome	4166518	4167159	loss	None	CAZr,FEPr,TZPr	0	<GWAS DERIVED> Natural variation; overrepresented in AMR strains, but also present in antimicrobial-susceptible strains	Madden et al., 2024
nalD	PA3574	Chromosome	4006510	4007148	loss	None	PIPr	0	<GWAS DERIVED> Natural variation; overrepresented in AMR strains, but also present in antimicrobial-susceptible strains	Madden et al., 2024
nfxB	PA4600	Chromosome	5155561	5156005	loss	None	FEPr	0	<GWAS DERIVED> Natural variation; overrepresented in AMR strains, but also present in antimicrobial-susceptible strains	Madden et al., 2024
ntrB	PA5124	Chromosome	5772298	5773374	loss	PIPr, TZPr		100100	<PUTATIVE> Loss may result in decreased susceptibility to penams PIP and TZP (Dotsch et al., 2009)	19332674
nuoB	PA2638	Chromosome	2983205	2983882	loss	None		0	<GWAS DERIVED> Natural variation; overrepresented in AMR strains, but also present in antimicrobial-susceptible strains	Madden et al., 2024
nuoF	PA2641	Chromosome	2986243	2987589	loss	PIPr		100	<PUTATIVE> Encodes NADH dehydrogenase I chain F (involved in metabolism and energy production). Loss or downregulation may confer resistance to certain antibiotics (Sun et al., 2018)	29967020, 18824604
nuoH	PA2643	Chromosome	2990435	2991430	loss	PIPr	CTXr, TOB	100	<PUTATIVE> Loss may result in decreased susceptibility to PIP and CTX (Dotsch et al., 2009)	19332674, 18824604
nuoI	PA2644	Chromosome	2991442	2991990	loss	PIPr, TOBi	CTXr	100,50	<PUTATIVE> Encodes NADH dehydrogenase I chain G (involved in metabolism and energy production). Loss or downregulation may confer resistance to PIP and CTX (Sun et al., 2018; Dotsch et al., 2009)	29967020, 19332674, 18824604
nuoL	PA2647	Chromosome	2992853	2994700	loss	PIPr	CTXr	100	<PUTATIVE> Loss may result in decreased susceptibility to PIP and CTX (Dotsch et al., 2009)	19332674
opdK	PA4898	Chromosome	5494460	5495713	loss	None		0	<GWAS DERIVED> Natural variation; overrepresented in AMR strains, but also present in antimicrobial-susceptible strains	Madden et al., 2024
oprD	PA0958_a	Chromosome	1044212	1044297	loss	MEMr, IPMr		100100	Outer membrane porin. Loss leads to MEM and IPM AMR; may also require AmpC upregulation (inducible or stably derepressed; Livermore, 1992)	1329641
oprD	PA0958_b	Chromosome	1044764	1045314	loss	MEMr, IPMr		100100	Outer membrane porin. Loss leads to MEM and IPM AMR; may also require AmpC upregulation (inducible or stably derepressed; Livermore, 1992)	1329641
oprM	PA0427	Chromosome	476333	477790	loss	None		0	<GWAS DERIVED> Natural variation; overrepresented in AMR strains, but also present in antimicrobial-susceptible strains	Madden et al., 2024
PA0227	PA0227	Chromosome	256329	257111	loss	None		0	<GWAS DERIVED> Natural variation; overrepresented in AMR strains, but also present in antimicrobial-susceptible strains	Madden et al., 2024
PA0262	PA0262	Chromosome	293802	296861	loss	None		0	<GWAS DERIVED> Natural variation; overrepresented in AMR strains, but also present in antimicrobial-susceptible strains	Madden et al., 2024
PA0339	PA0339	Chromosome	382037	382792	loss	PIPr		100	<PUTATIVE> Loss may result in decreased susceptibility to PIP and TZP (Dotsch et al., 2009)	19332674
PA0460	PA0460	Chromosome	520737	521315	loss	PIPr		100	<PUTATIVE> Loss may result in decreased susceptibility to PIP and TZP (Dotsch et al., 2009)	19332674
PA0575	PA0575	Chromosome	630527	634264	loss	None		0	<GWAS DERIVED> Natural variation; overrepresented in AMR strains, but also present in antimicrobial-susceptible strains	Madden et al., 2024
PA0597	PA0597	Chromosome	657667	658341	loss	PIPr	CTXr	100	<PUTATIVE> Loss may result in decreased susceptibility to PIP and CTX (Dotsch et al., 2009)	19332674
PA0667	PA0667	Chromosome	718729	720072	loss	PIPr, CIPi	CTXr	100,50	<PUTATIVE> Loss may result in decreased susceptibility to PIP and CTX (Dotsch et al., 2009)	19332674
PA0908	PA0908	Chromosome	993409	993783	loss	PIPr	CTXr	100	<PUTATIVE> Loss may result in decreased susceptibility to PIP and CTX (Dotsch et al., 2009)	19332674
PA1167	PA1167	Chromosome	1266111	1266782	loss	None	PIPr	0	<GWAS DERIVED> Natural variation; overrepresented in AMR strains, but also present in antimicrobial-susceptible strains	Madden et al., 2024
PA1171	PA1171	Chromosome	1270972	1272168	loss	None	PIPr	0	<GWAS DERIVED> Natural variation; overrepresented in AMR strains, but also present in antimicrobial-susceptible strains	Madden et al., 2024
PA1195	PA1195	Chromosome	1296334	1297098	loss	None	PIPr	0	<GWAS DERIVED> Natural variation; overrepresented in AMR strains, but also present in antimicrobial-susceptible strains	Madden et al., 2024
PA1259	PA1259	Chromosome	1366538	1368280	loss	None	PIPr	0	<GWAS DERIVED> Natural variation; overrepresented in AMR strains, but also present in antimicrobial-susceptible strains	Madden et al., 2024
PA1316	PA1316	Chromosome	1425912	1427453	loss	None	PIPr	0	<GWAS DERIVED> Natural variation; overrepresented in AMR strains, but also present in antimicrobial-susceptible strains	Madden et al., 2024
PA1549	PA1549	Chromosome	1684941	1687376	loss	None	CTXr	0	<GWAS DERIVED> Natural variation; overrepresented in AMR strains, but also present in antimicrobial-susceptible strains	Madden et al., 2024
PA1592	PA1592	Chromosome	1734827	1735063	loss	PIPr		100	<PUTATIVE> Loss may result in decreased susceptibility to PIP (Dotsch et al., 2009)	19332674
PA1611	PA1611	Chromosome	1753607	1755562	loss	None	PIPr	0	<GWAS DERIVED> Natural variation; overrepresented in AMR strains, but also present in antimicrobial-susceptible strains	Madden et al., 2024
PA1760	PA1760	Chromosome	1901524	1904247	loss	TZPi		50	<PUTATIVE> <GWAS DERIVED>	Madden et al., 2024
PA1767	PA1767	Chromosome	1910685	1912211	loss	PIPr	CTXr	100	<PUTATIVE> Loss may result in decreased susceptibility to PIP and CTX (Dotsch et al., 2009)	19332674
PA1821	PA1821	Chromosome	1980165	1980977	loss	PIPr, TZPr		100100	<PUTATIVE> Loss may result in decreased susceptibility to PIP and TZP (Dotsch et al., 2009).	19332674
PA1942	PA1942	Chromosome	2126104	2126334	loss	MEMr, IPMr		100100	<PUTATIVE> Loss may result in decreased susceptibility to PIP (Dotsch et al., 2009)<PUTATIVE> <GWAS DERIVED> for MEM resistance	19332674; Madden et al., 2024
PA2020	PA2020_a	Chromosome	2212677	2212853	loss	None	CIPr, AZMr, AMKr	0	<GWAS DERIVED> Natural variation; overrepresented in AMR strains, but also present in antimicrobial-susceptible strains	Madden et al., 2024
PA2020	PA2020_b	Chromosome	2212870	2213300	loss	None		0	<GWAS DERIVED> Natural variation; overrepresented in AMR strains, but also present in antimicrobial-susceptible strains	Madden et al., 2024
PA2085	PA2085	Chromosome	2295013	2295522	loss	PIPr		100	<PUTATIVE> Loss may result in decreased susceptibility to PIP and TZP (Dotsch et al., 2009)	19332674
PA2119	PA2119	Chromosome	2330959	2332059	loss	None		0	<GWAS DERIVED> Natural variation; overrepresented in AMR strains, but also present in antimicrobial-susceptible strains	Madden et al., 2024
PA2152	PA2152	Chromosome	2368111	2371413	loss	None		0	<GWAS DERIVED> Natural variation; overrepresented in AMR strains, but also present in antimicrobial-susceptible strains	Madden et al., 2024
PA2198	PA2198	Chromosome	2417410	2417754	loss	None	PIPr	0	<GWAS DERIVED> Natural variation; overrepresented in AMR strains, but also present in antimicrobial-susceptible strains	Madden et al., 2024
PA2207	PA2207	Chromosome	2425497	2427017	loss	None	PIPr	0	<GWAS DERIVED> Natural variation; overrepresented in AMR strains, but also present in antimicrobial-susceptible strains	Madden et al., 2024
PA2252	PA2252	Chromosome	2479299	2480744	loss	None		0	<GWAS DERIVED> Natural variation; overrepresented in AMR strains, but also present in antimicrobial-susceptible strains	Madden et al., 2024
PA2326	PA2326	Chromosome	2566875	2568284	loss	None	PIPr	0	<GWAS DERIVED> Natural variation; overrepresented in AMR strains, but also present in antimicrobial-susceptible strains	Madden et al., 2024
PA2531	PA2531	Chromosome	2858503	2859627	loss	PIPr		100	<PUTATIVE> Loss may result in decreased susceptibility to PIP (Dotsch et al., 2009)	19332674
PA2571	PA2571	Chromosome	2906166	2907578	loss	None	PIPr	0	<GWAS DERIVED> Natural variation; overrepresented in AMR strains, but also present in antimicrobial-susceptible strains	Madden et al., 2024
PA2693	PA2693	Chromosome	3047116	3047616	loss	TZPr, CAZr		100100	<PUTATIVE> Loss may result in decreased susceptibility to certain B-lactam antibiotics including PIP, TZP, MEM, FEP, CAZ (Dotsch et al., 2009)	19332674
PA2953	PA2953	Chromosome	3312791	3314446	loss	None	PIPr	0	<GWAS DERIVED> Natural variation; overrepresented in AMR strains, but also present in antimicrobial-susceptible strains	Madden et al., 2024
PA2955	PA2955	Chromosome	3315057	3315689	loss	PIPr	CTXr	100	<PUTATIVE> Loss associated with decreased susceptibility to PIP and CTX (Dotsch et al., 2009)	19332674
PA3015	PA3015	Chromosome	3377035	3377853	loss	None	PIPr	0	<GWAS DERIVED> Natural variation; overrepresented in AMR strains, but also present in antimicrobial-susceptible strains	Madden et al., 2024
PA3047	PA3047	Chromosome	3410264	3411694	loss	PIPr, CAZi, TZPr		100,50,100	<PUTATIVE> Loss leads to increased B-lactam MICs and ampC and creD (blrD) overexpression. Requires functional ampR (Moya et al., 2009; Zamorano et al., 2010)	19325877, 20566764
PA3093	PA3093	Chromosome	3473018	3474136	loss	CIPi		50	<PUTATIVE> Loss associated with decreased susceptibility to PIP and CTX (Dotsch et al., 2009)	19332674
PA3127	PA3127	Chromosome	3509324	3510127	loss	None	PIPr	0	<GWAS DERIVED> Natural variation; overrepresented in AMR strains, but also present in antimicrobial-susceptible strains	Madden et al., 2024
PA3170	PA3170	Chromosome	3560621	3561955	loss	PIPr, TZPr		100100	<PUTATIVE> Loss may result in decreased susceptibility to PIP (Dotsch et al., 2009)	19332674
PA3172	PA3172	Chromosome	3562801	3563481	loss	PIPr, FEPr	CTXr	100100	<PUTATIVE> Loss may result in decreased susceptibility to PIP and CTX (Dotsch et al., 2009)	19332674
PA3224	PA3224	Chromosome	3612042	3612359	loss	CIPr		100	<PUTATIVE> Loss may result in decreased susceptibility to CIP (Dotsch et al., 2009)	19332674
PA3324	PA3324	Chromosome	3726452	3728230	loss	None	PIPr	0	<GWAS DERIVED> Natural variation; overrepresented in AMR strains, but also present in antimicrobial-susceptible strains	Madden et al., 2024
PA3576	PA3576	Chromosome	4008136	4008558	loss	None	CTXr	0	<GWAS DERIVED> Natural variation; overrepresented in AMR strains, but also present in antimicrobial-susceptible strains	Madden et al., 2024
PA3670	PA3670	Chromosome	4108489	4110336	loss	PIPr		100	<PUTATIVE> Loss may result in decreased susceptibility to PIP, but may confer susceptibility to CAZ and CTX (Dotsch et al., 2009)	19332674
PA3837	PA3837	Chromosome	4298311	4299201	loss	PIPr, TZPr		100100	<PUTATIVE> Loss may result in decreased susceptibility to PIP, TZP (Dotsch et al., 2009)	19332674
PA4025	PA4025	Chromosome	4506913	4507734	loss	None	PIPr	0	<GWAS DERIVED> Natural variation; overrepresented in AMR strains, but also present in antimicrobial-susceptible strains	Madden et al., 2024
PA4105	PA4105	Chromosome	4588743	4589498	loss	None		0	<GWAS DERIVED> Natural variation; overrepresented in AMR strains, but also present in antimicrobial-susceptible strains	Madden et al., 2024
PA4334	PA4334	Chromosome	4863272	4864529	loss	None		0	<GWAS DERIVED> Natural variation; overrepresented in AMR strains, but also present in antimicrobial-susceptible strains	Madden et al., 2024
PA4429	PA4429	Chromosome	4962273	4963055	loss	PIPr, TZPr, TOBi, CAZr		100,100,50,100	Loss in PA4429 (Probable cytochrome c1 precursor) associated with decreased susceptibility to certain antibiotics	19332674
PA4454	PA4454	Chromosome	4986811	4987284	loss	PIPr		100	<PUTATIVE> Loss may result in decreased susceptibility to PIP and TZP (Dotsch et al., 2009)	19332674
PA4463	PA4463	Chromosome	4994441	4994749	loss	PIPr		100	<PUTATIVE> Loss may result in decreased susceptibility to PIP (Dotsch et al., 2009)	19332674
PA4490	PA4490	Chromosome	5024979	5025617	loss	None	MEMr	0	<GWAS DERIVED> Natural variation; overrepresented in AMR strains, but also present in antimicrobial-susceptible strains	Madden et al., 2024
PA4539	PA4539	Chromosome	5079117	5080208	loss	None		0	<GWAS DERIVED> Natural variation; overrepresented in AMR strains, but also present in antimicrobial-susceptible strains	Madden et al., 2024
PA4781	PA4781	Chromosome	5369187	5370368	loss	None	PIPr,TZPr	0	<GWAS DERIVED> Natural variation; overrepresented in AMR strains, but also present in antimicrobial-susceptible strains	Madden et al., 2024
PA4838	PA4838	Chromosome	5429984	5431138	loss	PIPr	CTXr	100	<PUTATIVE> Loss may result in decreased susceptibility to PIP, CTX and CAZ (Dotsch et al., 2009)	19332674
PA5001	PA5001	Chromosome	5618579	5619535	loss	None	PIPr, CAZr	0	<GWAS DERIVED> Natural variation; overrepresented in AMR strains, but also present in antimicrobial-susceptible strains	Madden et al., 2024
PA5003	PA5003	Chromosome	5621030	5621926	loss	None	PIPr, CAZr	0	<GWAS DERIVED> Natural variation; overrepresented in AMR strains, but also present in antimicrobial-susceptible strains	Madden et al., 2024
PA5114	PA5114	Chromosome	5757738	5761343	loss	None	PIPr	0	<GWAS DERIVED> Natural variation; overrepresented in AMR strains, but also present in antimicrobial-susceptible strains	Madden et al., 2024
PA5246	PA5246	Chromosome	5907390	5907863	loss	PIPr		100	<PUTATIVE> Loss may result in decreased susceptibility to PIP (Dotsch et al., 2009)	19332674
PA5471	PA5471	Chromosome	6159560	6160699	upregulation	None	TOBr	0	<GWAS DERIVED> Natural variation; overrepresented in AMR strains, but also present in antimicrobial-susceptible strains	Madden et al., 2024
PA5528	PA5528_a	Chromosome	6219885	6220275	loss	None	CAZr	0	<GWAS DERIVED> Natural variation; overrepresented in AMR strains, but also present in antimicrobial-susceptible strains	Madden et al., 2024
PA5528	PA5528_b	Chromosome	6220286	6220739	loss	None	CAZr	0	<GWAS DERIVED> Natural variation; overrepresented in AMR strains, but also present in antimicrobial-susceptible strains	Madden et al., 2024
PA5568	PA5568	Chromosome	6261828	6263564	loss	PIPr		100	<PUTATIVE> Loss may result in decreased susceptibility to PIP (Dotsch et al., 2009)	19332674
pac	PA1032	Chromosome	1119674	1122217	loss	PIPr		100	<PUTATIVE> Loss may result in decreased susceptibility to PIP (Dotsch et al., 2009)	19332674
parS	PA1798	Chromosome	1950439	1951725	loss	None	CAZr, FEPr, TZPr	0	<GWAS DERIVED> Natural variation; overrepresented in AMR strains, but also present in antimicrobial-susceptible strains	Madden et al., 2024
pauA	PA1017	Chromosome	1100930	1103077	loss	None		0	<GWAS DERIVED> Natural variation; overrepresented in AMR strains, but also present in antimicrobial-susceptible strains	Madden et al., 2024
pckA	PA5192	Chromosome	5844468	5846009	loss	None	TOBr	0	<GWAS DERIVED> Natural variation; overrepresented in AMR strains, but also present in antimicrobial-susceptible strains	Madden et al., 2024
pctB	PA4310	Chromosome	4837390	4839279	loss	None		0	<GWAS DERIVED> Natural variation; overrepresented in AMR strains, but also present in antimicrobial-susceptible strains	Madden et al., 2024
pepA	PA3831	Chromosome	4288943	4290430	loss	PIPr		100	<PUTATIVE> Loss may result in decreased susceptibility to PIP and FEP (Dotsch et al., 2009)	19332674
pepN	PA3083	Chromosome	3460380	3463037	loss	MEMr, CAZr		100100	<PUTATIVE> <GWAS DERIVED>	Madden et al., 2024
pepP	PA5224	Chromosome	5881679	5883013	loss	PIPr, FEPi		100,50	<PUTATIVE> Loss may result in decreased susceptibility to PIP and FEP (Dotsch et al., 2009)	19332674
phnC	PA3384	Chromosome	3790150	3790986	loss	MEMr, TOBr		100100	<PUTATIVE> <GWAS DERIVED>	Madden et al., 2024
phoQ	PA1180	Chromosome	1278362	1279708	loss	None		0	<GWAS DERIVED> Natural variation; overrepresented in AMR strains, but also present in antimicrobial-susceptible strains	Madden et al., 2024
pmrA	PA4766	Chromosome	5352775	5353080	loss	PIPr		100	<PUTATIVE> Loss may result in decreased susceptibility to PIP (Dotsch et al., 2009)	19332674
pobA	PA0247	Chromosome	279574	280758	loss	FEPr		100	<PUTATIVE> Loss may result in decreased susceptibility to FEP (Dotsch et al., 2009)	19332674
pprA	PA4293	Chromosome	4816600	4819348	loss	None	AMKr, TOBr	0	<GWAS DERIVED> Natural variation; overrepresented in AMR strains, but also present in antimicrobial-susceptible strains	Madden et al., 2024
radA	PA4609	Chromosome	5167284	5168645	loss	CIPr, CAZr		100100	<PUTATIVE> Loss may result in decreased susceptibility to CIP, TOB, and CAZ (Dotsch et al., 2009)	19332674
rpmF	PA2970	Chromosome	3328203	3328385	loss	FEPr		100	<PUTATIVE > Loss may cause AMR in certain antibiotics (Dotsch et al., 2009)	19332674
rpoS	PA3622	Chromosome	4057909	4058913	loss	None		0	<GWAS DERIVED> Natural variation; overrepresented in AMR strains, but also present in antimicrobial-susceptible strains	Madden et al., 2024
thiG	PA0381	Chromosome	423719	424516	loss	PIPr, TZPr, IPMr		100100100	<PUTATIVE> Encodes thiG (thiamine biosynthesis protein, thiazole moiety; involved in metabolism and energy production). Loss or downregulation may confer resistance to certain antibiotics (Sun et al., 2018)	29967020
tpx	PA2532	Chromosome	2859777	2860274	loss	PIPr		100	<PUTATIVE> Loss may cause AMR (Dotsch et al., 2009)	19332674
trpD	PA0650	Chromosome	704084	705133	loss	None		0	<GWAS DERIVED> Natural variation; overrepresented in AMR strains, but also present in antimicrobial-susceptible strains	Madden et al., 2024
uvrD	PA5443	Chromosome	6131088	6133274	loss	None		0	Confers hyper-mutator phenotype. Not associated with conferring AMR	11952911
wzy	PA3154	Chromosome	1	1	loss	CSTr		100	<PUTATIVE> Encodes Wzy (B-band O-antigen polymerase). Loss may result in decreased susceptibility to CST	35304578
